# Supplementary material for: Genome-Wide Discovery and Characterization of the Auxin Response Factor (ARF) Gene Family in Avicennia marina That Regulates Phytohormone Levels and Responds to Salt and Auxin Treatments
Source: Biology (Basel). 2025 Dec 11;14(12):1774. doi: 10.3390/biology14121774 (PMC12730682; doi:10.3390/biology14121774)
Supplement: Supplementary file 1 [file biology-14-01774-s001.zip]

Archive with 8 entries (7 files):
- Supplementary Figure and Tables/
- Supplementary Figure and Tables/Supplementary Figure.pdf
- Supplementary Figure and Tables/Table S1.xlsx
- Supplementary Figure and Tables/Table S2.csv
- Supplementary Figure and Tables/Table S3.xlsx
- Supplementary Figure and Tables/Table S4.xlsx
- Supplementary Figure and Tables/Table S5.xlsx
- Supplementary Figure and Tables/Table S6.xlsx
