# Supplementary material for: Genome-Wide Discovery and Characterization of the Auxin Response Factor (ARF) Gene Family in Avicennia marina That Regulates Phytohormone Levels and Responds to Salt and Auxin Treatments
Source: Biology (Basel). 2025 Dec 11;14(12):1774. doi: 10.3390/biology14121774 (PMC12730682; doi:10.3390/biology14121774)
Supplement: Supplementary file 1 [file biology-14-01774-s001.zip › Supplementary Figure and Tables/Table S1.xlsx]

## Sheet: Sheet1
Table S1. Protein pairwise similarity matrix
	jg11799.t1	jg12151.t1	jg13427.t1	jg14563.t1	jg14968.t1	jg15264.t1	jg15324.t1	jg16558.t1	jg18385.t1	jg19038.t1	jg19947.t1	jg2013.t1	jg20243.t1	jg20789.t1	jg21120.t1	jg22092.t1	jg22299.t1	jg22943.t1	jg22944.t1	jg23580.t1	jg25548.t1	jg26447.t1	jg2766.t1	jg28347.t1	jg29466.t1	jg30970.t1	jg31808.t1	jg32038.t1	jg32620.t1	jg32812.t1	jg32849.t1	jg3481.t1	jg35863.t1	jg35886.t1	jg37000.t1	jg3740.t1	jg37538.t1	jg38690.t1	jg4712.t1	jg6342.t1	jg7707.t1
jg11799.t1	100	29.87	46	37.71	36.2	46.53	49.87	37.35	47.47	51.31	51.23	46.07	31.76	53.44	39.62	31.93	50.74	75.75	37.08	43.88	45.02	42.31	33.47	41.63	38.3	49.34	48.95	29.18	36.07	48.61	51.1	37.95	39.98	36.42	40.82	48.28	43.29	32.49	37.58	74.69	41.65
jg12151.t1	29.87	100	31.24	44.19	44.58	23.51	24.91	44.15	33.41	34.98	32.29	36.98	31.19	30.83	22.44	37.95	27.95	27	27.04	40.29	35.43	38.32	40.35	38.1	32.6	28.4	27.83	36.93	42.59	25.38	29.04	43.45	35.07	41.54	35.28	27.04	35.61	34.23	30.63	31.5	38.41
jg13427.t1	46	31.24	100	40.85	35.07	41.07	41.01	39.84	78.31	46.6	48.89	56.5	35.3	45.14	34.37	43.49	41.48	39.73	29.48	54.04	73.21	55.05	34.48	53.32	48.1	42.4	42.68	28	38.95	41.73	42.11	38.49	49.44	38.11	52.38	40.59	50.17	39.32	44.95	43.13	54.48
jg14563.t1	37.71	42.41	40.85	100	70.31	24.02	25.62	66.76	39.63	38.96	40	39.9	34.84	38.24	27.24	40.32	35.46	33.06	27.86	40.48	39.35	42.04	78.59	39.51	33.58	37.56	32.98	58.79	71.41	25.12	35.37	69.55	38.17	64.33	38.12	26.04	38.84	39.9	35.66	34.97	42.91
jg14968.t1	36.2	44.58	35.07	70.31	100	26.6	30.3	67.53	38.89	41.22	40.04	37.23	34.37	38.18	27.31	39.68	36.57	31.4	27.88	41.39	38.1	40.03	63.35	39.06	35.09	35.5	29.97	68.58	78.72	27.14	34.31	83.88	35.43	67.88	38.8	28.49	39.04	34.23	35.61	34.75	42.42
jg15264.t1	46.53	23.51	41.07	24.02	26.6	100	58.69	28.46	39.97	47.92	47.93	37.4	25.7	48.15	37.37	29.78	50.37	42.04	22.74	35.36	38.94	36.52	27.24	30.68	32.52	43.4	76.72	20.58	24.84	80.8	55.4	26.51	34.38	29.78	34.58	82.43	36.21	28.51	31.6	44.81	36.92
jg15324.t1	50.56	24.91	41.01	25.62	30.3	58.69	100	26.93	39.68	48.36	47.69	37.42	28.72	50.31	37.46	27.91	50.73	45.09	25.49	36.83	39.13	37.77	25.51	36.01	31.98	44.94	58.61	25.24	28.32	59.14	75.37	32.44	35.84	32.66	34.84	56.72	39.13	28.66	31.65	48.57	36.78
jg16558.t1	37.35	44.15	39.84	66.76	67.53	28.35	26.93	100	38.86	37.2	38.47	40.29	33.06	38.87	27.47	39.6	36.69	33.05	28.26	40.25	39.14	41.62	60.61	40.95	35.92	35.18	29.72	56.23	68.3	28.62	35.33	66.16	39.14	83.69	39.19	28.63	40.71	33.25	33.06	37.75	41.91
jg18385.t1	47.47	33.41	78.31	39.63	38.89	39.97	40.11	38.86	100	47.89	48.71	57.04	33.75	45.82	31.98	45.1	43.22	39.88	30.05	56.74	79.24	51.42	34.81	54.3	49.89	43.77	42.45	33.45	41.28	41.49	42.5	38.7	46.86	38.02	51.47	41.36	46.91	38.35	45.67	44.76	54.76
jg19038.t1	51.31	34.94	46.6	38.96	41.22	47.92	48.36	37.2	47.89	100	64.39	45.66	35.54	66.01	57.01	37.38	60.36	46.02	32.08	45.06	45.85	44.75	38.43	45.51	38.23	57.52	50.54	33.19	39.06	48.72	50.89	40.97	41.45	39.87	41.31	48.75	46.97	38.34	37.95	48.65	46.23
jg19947.t1	51.23	32.29	49.61	40	40.04	47.55	47.69	38.47	48.71	64.39	100	46.15	32.2	62.33	43.67	35.97	59.04	44.88	32.9	46.45	47.61	47.58	35.12	45.53	38.93	73.38	50.14	33.49	39.59	49.69	50.96	41.32	43.47	38.65	42.44	48.57	45.81	34.95	38.63	49.79	46.06
jg2013.t1	45.04	36.98	56.5	39.9	37.23	37.4	37.42	40.29	57.04	45.66	46.15	100	32.33	46.11	33.44	36.24	41.96	37.22	29.67	64.13	51.19	58.87	39.04	57.68	69.25	41.13	38.56	34.12	40.22	37.57	38.63	40.27	47.47	40.56	58.63	37.61	47.82	35.05	52.4	41.94	62.7
jg20243.t1	31.76	31.19	35.3	35.17	34.37	25.7	28.72	33.06	33.75	35.54	32.2	32.33	100	33.42	28.3	63.3	31.67	25.96	25.51	34.18	34.1	33.92	32.84	38.24	31.89	35.33	27.81	30.1	32.68	27.02	30.31	33.81	42.17	30.26	36.27	28.35	41.83	52.96	37.06	30.73	31.61
jg20789.t1	53.44	30.83	45.14	38.24	38.18	48.15	50.31	38.87	45.82	66.01	62.33	46.11	33.42	100	50.58	31.35	76.74	45.15	30.96	44.75	45.66	43.87	33.54	45.04	40.15	58.81	51.41	27.47	38	50.53	52.43	40.67	40.49	38.16	41.88	48.77	45.01	37.02	37.57	50.1	43.58
jg21120.t1	39.62	22.51	34.37	27.24	27.31	37.37	37.46	27.47	31.98	57.01	43.6	33.44	28.3	50.58	100	25.32	49.19	34.77	22.09	31.49	33.08	31.54	26.24	31.62	34.94	49.34	38.54	22.56	25.74	38.01	38.23	27.6	33.28	27.99	33.82	38.27	33.87	24.41	33.96	36.69	30.5
jg22092.t1	31.93	37.95	43.49	40.32	39.68	29.6	27.91	39.6	45.1	37.38	35.97	36.24	63.3	31.35	25.32	100	30.57	29.47	31.12	40.4	39.56	43.46	41.38	39.11	38.13	36.52	30.23	38.04	41.3	30.68	33.03	41.3	41.65	37.44	42.39	29.87	42.7	63.01	29.84	34.77	41.73
jg22299.t1	50.74	27.95	41.48	35.46	36.57	50.37	50.77	36.72	43.22	60.36	59.04	41.96	31.67	76.74	49.19	30.57	100	44.48	28.05	41.83	43.31	42.07	33	40.28	37.24	55.09	49.7	29.82	35.52	49.37	50.67	36.18	36.6	35.24	39.43	48.74	43.04	33.6	34.06	48.79	40.47
jg22943.t1	75.75	27	39.73	33.06	31.4	42.04	44.72	33.05	39.88	46.02	44.64	37.22	25.94	45.15	34.77	29.47	44.48	100	26.08	37.16	38.63	36.62	28.45	35.5	32.84	41.82	43.9	23.03	31.66	44.74	46.32	33.3	35.06	32.3	34.09	43.8	36.2	28.56	31.34	67.3	35.48
jg22944.t1	37.08	27.04	29.48	27.86	27.88	22.74	25.49	28.26	30.05	32.08	32.9	29.67	25.51	30.96	22.09	31.12	28.05	26.08	100	31.56	29.53	34.83	30.78	32.31	26.5	30.65	25.57	31.26	28.37	23.74	27.01	28.41	27.66	26.65	31.09	24.36	29.14	28.88	28.49	32.4	32.39
jg23580.t1	43.88	40.29	54.04	40.48	41.39	35.36	36.83	40.25	56.74	45.06	46.45	64.13	34.18	44.75	31.49	40.4	41.83	37.16	31.56	100	53.93	59.59	39.79	57.34	55.96	41.08	35.84	36.2	42.51	36.86	38.31	42.75	46.94	41.27	71.65	36.65	47.77	33.76	60.78	40.71	76.9
jg25548.t1	44.89	35.43	73.21	39.35	38.1	38.94	39.13	39.14	79.24	45.85	47.61	51.19	34.1	45.66	33.08	39.56	43.31	38.63	29.53	53.93	100	55.99	31.4	53.55	46.92	41.49	41.01	30.75	39.41	39.26	40.37	37.63	46.68	37.71	51.17	39.64	50.17	36.22	44.57	41.99	52.4
jg26447.t1	42.31	38.32	55.05	42.04	40.03	36.52	37.77	41.62	51.42	44.75	47.58	58.87	33.92	43.87	31.54	43.46	42.07	36.62	34.83	59.59	55.99	100	43.96	76.26	52.64	41.75	37.99	34.39	40.36	37.06	40.89	40.99	48.94	40.33	55.8	37.23	49.33	36.88	47.84	41.22	57.69
jg2766.t1	33.47	40.35	34.48	78.59	63.35	27.24	25.51	60.61	34.81	38.43	35.12	39.04	32.84	33.54	26.24	41.38	33	28.45	30.78	39.79	31.4	43.96	100	40.37	33.88	33.33	29.45	58.59	65.01	24.14	29.68	64.93	33.56	58.74	37.88	26.59	34.05	40.27	33.15	31.48	42.54
jg28347.t1	41.63	38.81	53.32	39.56	39.06	30.68	36.01	40.95	54.3	45.51	45.53	57.68	38.24	45.04	31.62	39.11	40.28	35.5	32.31	57.34	54.06	76.26	40.37	100	50.89	44.33	37.48	35.31	39.39	35.68	39.81	40.43	48.71	38.42	53.73	36.54	47.45	34.71	47.25	40.57	57.26
jg29466.t1	38.3	32.6	48.1	33.58	35.09	32.52	31.98	35.92	49.89	38.23	38.93	69.25	31.89	40.15	34.94	37.77	37.24	32.84	26.5	55.96	46.92	52.46	33.88	50.89	100	43.58	34.01	29.29	36.81	34.07	34.93	35.55	41.84	35.55	60.32	33.28	40.24	36.52	59	38.07	53.81
jg30970.t1	49.34	28.4	42.4	37.02	35.5	43.4	44.94	35.29	43.77	57.52	73.38	41.13	35.33	58.81	49.34	36.52	55.09	41.82	30.65	41.08	41.49	42.17	33.33	44.33	43.58	100	46.03	29.21	36.11	44.73	45.68	36.29	42.15	36.18	43.63	44.26	43.38	34.68	41.28	45.93	41.79
jg31808.t1	48.95	27.83	42.68	32.98	29.97	76.72	58.61	29.72	42.45	50.54	50.14	39.19	27.81	51.41	38.54	30.23	49.7	43.9	25.57	35.84	41.01	37.99	29.45	37.48	34.01	46.03	100	23.51	32.24	80.93	59.38	31.98	35.12	29.94	34.42	78.24	37.47	27.92	32.14	43.9	38.1
jg32038.t1	29.18	37.3	28	58.79	68.58	20.58	25.24	56.23	33.45	33.19	33.26	34.12	30.1	27.47	22.56	38.04	29.82	23.03	31.26	36.2	31	34.39	58.59	35.31	29.29	29.21	23.51	100	67.1	24.62	25.64	66.52	32.72	56.73	32.11	23.62	32.04	38.38	28.15	28.78	34.05
jg32620.t1	35.94	42.59	38.95	71.41	78.72	24.84	28.32	68.3	40.11	39.06	39.59	40.22	32.68	37.89	25.74	41.3	35.42	31.66	28.37	42.51	39.41	40.36	65.01	39.39	36.81	36.11	32.24	67.1	100	26.77	33.67	82.11	36.59	67.21	40.77	23.61	38.48	40.21	36.64	33.93	44.37
jg32812.t1	48.61	25.38	41.73	25.12	27.14	80.8	59.14	28.62	41.49	48.72	49.69	37.57	27.02	50.53	38.01	30.7	49.37	44.74	23.74	36.86	39.26	37.06	24.14	35.68	34.34	44.73	80.93	24.62	26.77	100	54.72	25.97	33.25	28.66	34	81.08	38.3	29.16	32.47	46.31	36.78
jg32849.t1	51.1	29.04	41.81	35.37	34.31	55.4	75.37	35.33	42.5	50.89	50.86	38.63	30.31	52.43	38.23	33.03	50.67	46.32	27.01	38.31	40.37	40.89	29.68	39.81	34.93	45.68	59.38	25.64	33.67	54.72	100	34.55	37.48	34.69	36.32	56.59	41.25	31.78	33.39	47.96	39.29
jg3481.t1	37.95	43.45	38.49	69.55	83.88	26.51	32.38	66.16	38.7	40.97	41.04	40.27	33.98	40.67	27.6	41.3	36.18	33.3	28.41	42.75	37.63	40.77	64.93	40.43	35.55	36.29	31.98	66.52	82.11	25.97	34.55	100	37.28	67.57	40.99	26.05	39.54	40.08	35.77	35.67	43.58
jg35863.t1	39.98	35.07	49.44	38.17	35.43	34.38	35.84	39.14	46.86	41.45	43.15	47.47	42.17	40.49	33.28	41.65	36.6	35.06	27.66	46.94	46.68	48.38	33.56	48.71	41.84	40.72	35.12	32.75	36.59	32.98	37.48	37.28	100	40.4	45.57	35.49	74.03	42.99	39.13	37.92	48.16
jg35886.t1	36.42	41.54	38.07	64.33	67.88	29.78	32.66	83.69	38.02	39.71	38.65	39.98	30.26	38.16	27.99	37.44	35.24	32.3	26.65	41.27	37.71	40.33	58.74	38.42	35.55	36.18	29.94	56.73	67.21	28.66	34.69	67.57	40.4	100	38.1	26.45	39.37	32.98	33.79	36.41	41.27
jg37000.t1	40.82	35.29	52.38	38.12	38.72	34.58	34.84	39.19	51.47	41.31	42.44	58.63	36.27	41.88	33.82	42.39	39.43	34.09	31.09	71.65	51.17	55.8	37.88	53.73	60.32	43.59	34.42	32.11	40.77	34	36.32	40.99	45.57	38.1	100	33.78	45.37	32.85	61.63	38.06	68.26
jg3740.t1	48.28	27.04	40.59	26.04	28.49	82.43	56.72	28.64	41.36	48.75	48.57	37.61	28.35	48.77	38.27	29.87	48.74	43.29	24.36	36.65	39.64	37.23	26.59	36.56	33.28	44.26	78.24	23.62	23.61	81.08	56.59	26.05	35.49	26.45	33.78	100	39.36	30.92	31.57	45.61	37.8
jg37538.t1	43.29	35.61	50.17	38.84	39.04	36.21	39.13	40.71	46.91	46.81	45.81	47.82	41.83	45.01	33.87	43.92	43.04	36.2	29.14	47.77	50.17	49.08	34.05	47.45	40.24	43.38	37.45	32.04	38.48	38.3	41.25	39.54	74.03	39.37	45.37	39.36	100	43.68	40.83	42	47.34
jg38690.t1	32.49	34.23	39.32	39.9	34.23	28.51	28.66	33.25	38.35	38.34	34.95	34.98	52.96	37.02	24.41	63.01	33.6	28.56	28.88	33.76	36.22	36.88	40.27	34.83	36.52	34.68	27.92	38.38	40.21	29.16	31.75	40.08	42.99	32.98	32.85	30.92	43.68	100	31.86	30.24	36.71
jg4712.t1	37.58	30.63	44.95	35.66	35.61	31.6	31.65	33.06	45.67	37.95	38.63	53.02	37.06	37.57	33.96	29.84	34.06	31.34	28.49	60.78	44.57	47.84	33.15	47.25	59	41.16	32.14	28.15	36.64	32.47	33.39	35.77	39.13	33.79	61.63	31.57	40.83	31.86	100	36.74	66.27
jg6342.t1	74.69	31.63	43.13	34.97	34.75	44.54	48.44	37.75	45.2	48.65	49.79	41.94	30.73	50.1	36.69	34.77	48.79	67.3	32.4	40.71	41.63	41.74	31.48	40.57	38.07	45.93	43.9	28.78	33.93	46.31	47.96	35.67	37.92	36.41	38.06	45.61	42	29.84	36.9	100	41.43
jg7707.t1	41.29	38.41	54.48	42.91	42.42	36.92	36.78	42.44	54.76	46.23	46.06	62.7	31.61	43.58	30.5	41.73	40.47	35.48	32.39	76.9	52.4	57.69	42.54	57.26	53.81	41.79	38.1	34.05	44.37	36.78	39.06	43.58	48.16	41.27	67.44	37.8	47.34	36.71	66.27	41.43	100
