# Supplementary material for: Genome-Wide Discovery and Characterization of the Auxin Response Factor (ARF) Gene Family in Avicennia marina That Regulates Phytohormone Levels and Responds to Salt and Auxin Treatments
Source: Biology (Basel). 2025 Dec 11;14(12):1774. doi: 10.3390/biology14121774 (PMC12730682; doi:10.3390/biology14121774)
Supplement: Supplementary file 1 [file biology-14-01774-s001.zip › Supplementary Figure and Tables/Table S3.xlsx]

## Sheet: 3D Structure
Table S3. Information on predicted protein 3D structures and modeling.
# Description	Job id	Hit	Confidence (%)	Hit info 1	Hit info2
jg11799.t1	460180ebf8133000	c4lduA_	100	PDB header: dna binding protein	Chain: A: PDB Molecule: Auxin response factor 5
jg12151.t1	4e065561e07d4a2b	c4lduA_	100	PDB header: dna binding protein	Chain: A: PDB Molecule: Auxin response factor 5
jg13427.t1	c40044623883fdf4	c6ycqA_	100	PDB header: transcription	Chain: A: PDB Molecule: Auxin response factor 1
jg14563.t1	131884e9bfc0bacb	c6ycqA_	100	PDB header: transcription	Chain: A: PDB Molecule: Auxin response factor 1
jg14968.t1	add1a93166ed28e7	c4lduA_	100	PDB header: dna binding protein	Chain: A: PDB Molecule: Auxin response factor 5
jg15264.t1	c25023649597700b	c4lduA_	100	PDB header: dna binding protein	Chain: A: PDB Molecule: Auxin response factor 5
jg15324.t1	bd0acac1b63211ce	c4lduA_	100	PDB header: dna binding protein	Chain: A: PDB Molecule: Auxin response factor 5
jg16558.t1	8a5e402d1954d797	c4lduA_	100	PDB header: dna binding protein	Chain: A: PDB Molecule: Auxin response factor 5
jg18385.t1	7cbeab32822be8ef	c6ycqA_	100	PDB header: transcription	Chain: A: PDB Molecule: Auxin response factor 1
jg19038.t1	502c1a882104c944	c4lduA_	100	PDB header: dna binding protein	Chain: A: PDB Molecule: Auxin response factor 5
jg19947.t1	9729dfc713d32d1a	c4lduA_	100	PDB header: dna binding protein	Chain: A: PDB Molecule: Auxin response factor 5
jg2013.t1	62df5b063b2516b1	c6ycqA_	100	PDB header: transcription	Chain: A: PDB Molecule: Auxin response factor 1
jg20243.t1	b4eb4f2cbba496ba	c4lduA_	100	PDB header: dna binding protein	Chain: A: PDB Molecule: Auxin response factor 5
jg20789.t1	7efbba9b9b969f09	c4lduA_	100	PDB header: dna binding protein	Chain: A: PDB Molecule: Auxin response factor 5
jg21120.t1	35cff2bc6662583e	c4lduA_	100	PDB header: dna binding protein	Chain: A: PDB Molecule: Auxin response factor 5
jg22092.t1	31556f8a780345a6	c6ycqA_	100	PDB header: transcription	Chain: A: PDB Molecule: Auxin response factor 1
jg22299.t1	c4e4ca4cf321888e	c4lduA_	100	PDB header: dna binding protein	Chain: A: PDB Molecule: Auxin response factor 5
jg22943.t1	5a1f33bc64024d3b	c4lduA_	100	PDB header: dna binding protein	Chain: A: PDB Molecule: Auxin response factor 5
jg22944.t1	16117301e8b9647e	c4lduA_	100	PDB header: dna binding protein	Chain: A: PDB Molecule: Auxin response factor 5
jg23580.t1	ac080262cf5655ee	c6ycqA_	100	PDB header: transcription	Chain: A: PDB Molecule: Auxin response factor 1
jg25548.t1	5445af36f10d325a	c6ycqA_	100	PDB header: transcription	Chain: A: PDB Molecule: Auxin response factor 1
jg26447.t1	46e3f164fb2516c2	c6ycqA_	100	PDB header: transcription	Chain: A: PDB Molecule: Auxin response factor 1
jg2766.t1	ada2640f35399d9b	c4lduA_	100	PDB header: dna binding protein	Chain: A: PDB Molecule: Auxin response factor 5
jg28347.t1	6d47bcc50d34224a	c6ycqA_	100	PDB header: transcription	Chain: A: PDB Molecule: Auxin response factor 1
jg29466.t1	cdf6d6e0870ef340	c6ycqA_	100	PDB header: transcription	Chain: A: PDB Molecule: Auxin response factor 1
jg30970.t1	acd8715be8a712da	c4lduA_	100	PDB header: dna binding protein	Chain: A: PDB Molecule: Auxin response factor 5
jg31808.t1	9932bdfcd14f7873	c4lduA_	100	PDB header: dna binding protein	Chain: A: PDB Molecule: Auxin response factor 5
jg32038.t1	ebfd04dfb55c74df	c6sdgA_	100	PDB header: transcription	Chain: A: PDB Molecule: Auxin response factor
jg32620.t1	97c6a2a49b5e4af0	c4lduA_	100	PDB header: dna binding protein	Chain: A: PDB Molecule: Auxin response factor 5
jg32812.t1	83cc6eeaec16bdbf	c4lduA_	100	PDB header: dna binding protein	Chain: A: PDB Molecule: Auxin response factor 5
jg32849.t1	b163c0da9e2f8b7a	c4lduA_	100	PDB header: dna binding protein	Chain: A: PDB Molecule: Auxin response factor 5
jg3481.t1	a5f88bec59c4771f	c4lduA_	100	PDB header: dna binding protein	Chain: A: PDB Molecule: Auxin response factor 5
jg35863.t1	f56c59d94123bd30	c4ldxB_	100	PDB header: transcription/dna	Chain: B: PDB Molecule: Auxin response factor 1
jg35886.t1	e3fc587648578a1c	c4lduA_	100	PDB header: dna binding protein	Chain: A: PDB Molecule: Auxin response factor 5
jg37000.t1	ec58b2255821d590	c6ycqA_	100	PDB header: dna binding protein	Chain: A: PDB Molecule: Auxin response factor 1
jg3740.t1	450160c643e317e3	c4lduA_	100	PDB header: dna binding protein	Chain: A: PDB Molecule: Auxin response factor 5
jg37538.t1	b22d067787aa8dad	c6ycqA_	100	PDB header: dna binding protein	Chain: A: PDB Molecule: Auxin response factor 1
jg38690.t1	1cc1e15dbe3cf08a	c4lduA_	100	PDB header: dna binding protein	Chain: A: PDB Molecule: Auxin response factor 5
jg4712.t1	92b33d0590246981	c6ycqA_	100	PDB header: dna binding protein	Chain: A: PDB Molecule: Auxin response factor 1
jg6342.t1	a26f2bdd0057c444	c4lduA_	100	PDB header: dna binding protein	Chain: A: PDB Molecule: Auxin response factor 5
jg7707.t1	bd658ea2ccff375d	c6ycqA_	100	PDB header: dna binding protein	Chain: A: PDB Molecule: Auxin response factor 1

## Sheet: Secondary Structure
Gene name	Disordered (%)	Alpha helix (%)	Beta strand (%)	TM helix (%)
jg11799.t1	61	8	13
jg12151.t1	46	12	21
jg13427.t1	56	7	15
jg14563.t1	50	6	19
jg14968.t1	49	6	19
jg15264.t1	68	7	11
jg15324.t1	67	6	11
jg16558.t1	51	7	17
jg18385.t1	60	4	17
jg19038.t1	56	8	14
jg19947.t1	56	7	16
jg2013.t1	54	8	19
jg20243.t1	48	3	16
jg20789.t1	60	8	13
jg21120.t1	49	16	9
jg22092.t1	60	2	17
jg22299.t1	60	6	14
jg22943.t1	65	7	11
jg22944.t1	28	8	26
jg23580.t1	54	4	20	2
jg25548.t1	56	4	15
jg26447.t1	48	7	20
jg2766.t1	50	7	20
jg28347.t1	51	7	18
jg29466.t1	44	11	20	6
jg30970.t1	57	8	16
jg31808.t1	65	6	11
jg32038.t1	54	5	18
jg32620.t1	49	6	19
jg32812.t1	69	8	11
jg32849.t1	65	8	12
jg3481.t1	53	7	16
jg35863.t1	53	4	18
jg35886.t1	51	6	18
jg37000.t1	49	7	18
jg3740.t1	68	6	11
jg37538.t1	57	4	18
jg38690.t1	56	4	19
jg4712.t1	45	8	17
jg6342.t1	59	7	13
jg7707.t1	48	5	20
