# Supplementary material for: Genome-Wide Discovery and Characterization of the Auxin Response Factor (ARF) Gene Family in Avicennia marina That Regulates Phytohormone Levels and Responds to Salt and Auxin Treatments
Source: Biology (Basel). 2025 Dec 11;14(12):1774. doi: 10.3390/biology14121774 (PMC12730682; doi:10.3390/biology14121774)
Supplement: Supplementary file 1 [file biology-14-01774-s001.zip › Supplementary Figure and Tables/Table S4.xlsx]

## Sheet: Sheet1
Table S4. List of AmARF genes based on Pfam (PF06507).
Query	Hit type	PSSM-ID	From	To	E-Value	Bitscore	Accession	Short name	Incomplete	Superfamily
jg11799.t1	specific	428981	278	355	5.40132e-45	154.622	pfam06507	Auxin_resp	-	cl05824
jg12151.t1	specific	428981	239	322	1.29258e-29	109.939	pfam06507	Auxin_resp	-	cl05824
jg13427.t1	specific	428981	269	351	1.7732e-47	161.171	pfam06507	Auxin_resp	-	cl05824
jg14563.t1	specific	428981	289	372	3.49519e-45	153.852	pfam06507	Auxin_resp	-	cl05824
jg14968.t1	specific	428981	287	370	6.38509e-43	147.689	pfam06507	Auxin_resp	-	cl05824
jg15264.t1	specific	428981	267	344	5.90156e-45	154.622	pfam06507	Auxin_resp	-	cl05824
jg15324.t1	specific	428981	258	334	6.19832e-47	160.4	pfam06507	Auxin_resp	-	cl05824
jg16558.t1	specific	428981	274	357	1.14094e-45	155.393	pfam06507	Auxin_resp	-	cl05824
jg18385.t1	specific	428981	269	351	4.02458e-45	154.237	pfam06507	Auxin_resp	-	cl05824
jg19038.t1	specific	428981	266	343	2.64422e-42	146.533	pfam06507	Auxin_resp	-	cl05824
jg19947.t1	specific	428981	259	336	7.29056e-43	148.074	pfam06507	Auxin_resp	-	cl05824
jg2013.t1	specific	428981	253	331	6.3824e-39	136.518	pfam06507	Auxin_resp	-	cl05824
jg20243.t1	specific	428981	400	480	2.66402e-40	141.14	pfam06507	Auxin_resp	-	cl05824
jg20789.t1	specific	428981	260	337	2.50812e-42	146.918	pfam06507	Auxin_resp	-	cl05824
jg21120.t1	specific	428981	627	704	5.69923e-44	151.926	pfam06507	Auxin_resp	-	cl05824
jg22092.t1	specific	428981	276	357	3.25241e-39	137.288	pfam06507	Auxin_resp	-	cl05824
jg22299.t1	specific	428981	259	337	1.55301e-42	147.689	pfam06507	Auxin_resp	-	cl05824
jg22943.t1	specific	428981	162	239	2.94122e-44	151.926	pfam06507	Auxin_resp	-	cl05824
jg22944.t1	specific	428981	279	356	1.99527e-46	151.155	pfam06507	Auxin_resp	-	cl05824
jg23580.t1	specific	428981	262	340	5.41606e-40	139.599	pfam06507	Auxin_resp	-	cl05824
jg25548.t1	specific	428981	269	351	3.02298e-45	155.007	pfam06507	Auxin_resp	-	cl05824
jg26447.t1	specific	428981	253	335	1.37322e-43	149.229	pfam06507	Auxin_resp	-	cl05824
jg2766.t1	specific	428981	265	348	1.61115e-44	151.541	pfam06507	Auxin_resp	-	cl05824
jg28347.t1	specific	428981	253	335	1.30328e-45	155.007	pfam06507	Auxin_resp	-	cl05824
jg29466.t1	specific	428981	391	470	2.03737e-41	144.222	pfam06507	Auxin_resp	-	cl05824
jg30970.t1	specific	428981	360	437	1.63649e-40	141.911	pfam06507	Auxin_resp	-	cl05824
jg31808.t1	specific	428981	263	340	8.58577e-44	151.155	pfam06507	Auxin_resp	-	cl05824
jg32038.t1	specific	428981	283	360	3.9214e-40	138.829	pfam06507	Auxin_resp	-	cl05824
jg32620.t1	specific	428981	288	371	3.55636e-45	153.852	pfam06507	Auxin_resp	-	cl05824
jg32812.t1	specific	428981	264	341	5.58209e-44	151.926	pfam06507	Auxin_resp	-	cl05824
jg32849.t1	specific	428981	258	334	3.70779e-45	155.007	pfam06507	Auxin_resp	-	cl05824
jg3481.t1	specific	428981	287	370	6.68509e-42	144.992	pfam06507	Auxin_resp	-	cl05824
jg35863.t1	specific	428981	304	385	4.21214e-38	134.592	pfam06507	Auxin_resp	-	cl05824
jg35886.t1	specific	428981	274	353	3.46166e-39	137.288	pfam06507	Auxin_resp	-	cl05824
jg37000.t1	specific	428981	329	408	1.39837e-39	138.829	pfam06507	Auxin_resp	-	cl05824
jg3740.t1	specific	428981	266	343	2.08333e-45	155.778	pfam06507	Auxin_resp	-	cl05824
jg37538.t1	specific	428981	275	356	2.6528e-39	138.059	pfam06507	Auxin_resp	-	cl05824
jg38690.t1	specific	428981	231	313	1.03577e-31	116.102	pfam06507	Auxin_resp	-	cl05824
jg4712.t1	specific	428981	414	493	4.41258e-35	126.117	pfam06507	Auxin_resp	-	cl05824
jg6342.t1	specific	428981	277	354	4.78162e-40	140.37	pfam06507	Auxin_resp	-	cl05824
jg7707.t1	specific	428981	267	346	1.75555e-38	135.362	pfam06507	Auxin_resp	-	cl05824
