# Supplementary material for: Genome-Wide Discovery and Characterization of the Auxin Response Factor (ARF) Gene Family in Avicennia marina That Regulates Phytohormone Levels and Responds to Salt and Auxin Treatments
Source: Biology (Basel). 2025 Dec 11;14(12):1774. doi: 10.3390/biology14121774 (PMC12730682; doi:10.3390/biology14121774)
Supplement: Supplementary file 1 [file biology-14-01774-s001.zip › Supplementary Figure and Tables/Table S5.xlsx]

## Sheet: Sheet1
Table S5. Three species protein sequences for the Phylogenetic tree
jg11799.t1	MVSVEEKLKQGGLVSGAHNLREGMKLLKEMQDHTGGRKQINSELWHACAGPLVTLPQVGSLIYYFPQGHSEQVAVSTNRTATAQIPNYPNLPPQLLCQVHNVTLHADKDTDEIYAQMSLQPVNTEKDVIPIPDFGLKPSKHPTEFFCKTLTASDTSTHGGFSVPRRAAEKLFPQLDYSMQPPTQELVVRDLHDNSWTFRHIYRGQPKRHLLTTGWSMFVGAKRLRAGDSVLFIRDEKSQLLLGVRRVNRQQTALPSSVLSADSMHIGILAAAAHAAASRSPFTIFYNPRACPSEFVIPYSKYRKAIYGTQLSIGMRFGMMFETEESSKRRYMGTITGISDLDPLRWPNSKWRSLQVEWDEPGCVDKQNRVSPWEIETPESLFIFPSLTANLKRPFHAAF…
jg12151.t1	MAASSLAASEVDPGVWRGLAGVSTRIPPVNSSVYYFPQGHLEHCSAADLLHNHGTSLKRPVVPCQVLSIRLLSHPISDEAFAEFVLQPLNSRAKGPAKDSSDENESDVASFVKVLTPSDANNGGGFSVPRSCADLVFPRLDFAADPPVQTLKIRDTHNNAWEFRHIYRGTPRRHLLTTGWSRFVNAKRLIAGDSIVFMRKRPTNELFIGVRRVVRIGGNNRWDCGDNSYNCNTGEALKAMESAANGMPFVVVYYPRVGLPDFVVSTEKVDSALRLYWRAGIRVKMAVEAEDSSRVTSFQGTVATAALPDCGPWRGSPWRTLQVTWDEPEIPLNLNRVNLWEVEYLKPTSEVCSVLPPLKKIRTSENPGMLTDGAGEICFPLYQLTADHIISPVLDYSPC…
jg13427.t1	MDAAEALIKAYNETSGCDAGPEAGNCGSGRVDAETALYTELWKACAGPLVTVPREHERVFYFPQGHIEQVEASTNQPSDQQMPLYNLPPKILCKVINVRLKAELDTDEVFAQVTLMPEPDENENAVRKEQPPPPPPRFHVRSFCKTLTASDTSTHGGFSVLRRHADECLPPLDMSRQPPTQELVAKDLHGNEWRFRHIFRGQPRRHLLQSGWSVFVSSKRLVAGDAFIFLRGENGELRVGVRRAMRQQSNVPSSVISSHSMHLGVLATAWHAIHTKTMFTVYYNPRTSPAEFIVPYDQYMESVKNNYSIGIRFKMRFEGEEAPEQRFTGTIVGIDDTDPKRWPESKWRCLKVRWDDNSTIPRPERVSPWNIEHALSPPSLNPLPMPRPKRPRSFVLPSS…
jg14563.t1	MINIMHSVNKPMNQVENCLDPQLWHACAGGMAQVPPPNSRVYYFPEGHTEHATGNVDFGGFPRIPPLIPCRVSSIKYLADTESDEVYAKIRLVPLRGDECDVSDDGVGFLGFDKNEEKERANSFAKTLTQSDANNGGGFSVPRYCAETIFPRLDYSAEPPVQTILAKDVHGEVWRFRHIYRGTPRRHLLTTGWSSFVNQKKLVAGDSIVFLRAENGDLRVGIRRAKSRVGGGAEVSSGWNTGAANGAPSLYGGFSSFLSENGNAKKGIGSCELGLRERGSLRAESIVEAARLAASGQPFEVVYYPRASTAEFVVKETTVRAAMRVQWCSGMRFKMAFETEDSSRISWFMGTIASVQVDDPIHWPNSPWRLLQVVWDEPELLHNVKRVSPWLVELVSNMP…
jg14968.t1	MITFMESKGTLKDTEKCLDSRLWHACAGGMVQLPSVNSKVFYFPQGHSEHASGNVDFRSCPRVPPYIPCRVSAVKFMADPETDEVFVKIRLVPLAGNELDFDDGGAVGTSGSENQDKPTSFAKTLTQSDANNGGGFSVPRYCAETIFPRLDYSADPPVQTILAKDVHGDIWKFRHIYRGTPRRHLLTTGWSTFVNHKKLVAGDSVVFMRAENGDLCVGIRRAKRGIGGGPEMPTGWNPAGGNSVEPYGGFSSFLREGESKLTRNTDGGTKNSWISRGRVKPDAVIEAITRAAGGQPFHVVYYPRACTPEFCVKASPVKAALQTRWCSGMRFKMAFETEDSSRISWFMGTISSVQVADPIQWPDSPWRLLQVTWDEPDLLQNVKRVNPWLVELASNVPSI…
jg15264.t1	MKTPTSGAGAQQGNASVVAAEAETKKTINVELWQSCAGPLVNLPAAGTHVVYFPQGHSEQVAASMKKDVDAQVPSYPNLPSKLLCILQNVTLHADPETDEVYAKMTLQPVPSFDKDALLRSDLSLKVNKPQTEFFCKTLTASDTSTHGGFSVPRRAAEKIFPPLDFANQPPTQELVARDLHDVVWKFRHIYRGQPKRHLLTTGWSLFVSGKRLFAGDSVLFIRDEKQQLLLGIRRANRQPTNLPSSVLSSDSMHIGILAAAAHAAANNSPFTVFYNPRASPSEFVIPLAKYYNAVCSNQISPGMRFRMMFETEESGTRRYMGTITGISDLDPVRWKNSQWRNLQVGWDESTAGERRSRVSTWEIEPVTAPFFICPTPTFLRPKRPRQPGMLDDDSSDLD…
jg15324.t1	MKLPSGGVLANSGEGEKKVINSELWHACAGPLVSLPPVGSLVVYFPQGHSEQVAASMRKEADSIPSYPNLPSKLFCLLRNVTLHADVETDEVYAQMTLQPVSKYDQEALLASDIGLKHSRQPAEFFCKTLTASDTSTHGGFSVPRRAAEKIFPPLDFLMQPPAQELTARDLHDQTWTFRHIYRGQPKRHLLTTGWSVFVSSKRLTAGDAVLFIRDEKSQLLLGIRRANRQQPALSSSVISSDSMHIGILAAAAHAAANNSPFTIFYNPRASPSEFVISLAKYNKAMYAQVSLGMRFRMMFETEDSGVRRYMGTITGISDLDPIRWKNSKWRNLQVGWDESMAGERPSRVSIWEIEPIVTPFYICPPPFFRPKLPKSPGIPDDDSDIENMYKRGMPWLAN…
jg16558.t1	MKEMVEKDLDLELWHACAGGMVQMPPVNSNVFYFPQGHAEHTLTSVDFGALPRIPPMILCRVASLKYLADPETDEVYSKIGLIPIWKNEYCFDDDGILGGNRSESNERPTSFAKTLTQSDANNGGGFSVPRYCAETIFPRLDYTADPPVQNVIVKDVHGETWKFRHIYRGTPRRHLLTTGWSSFVNQKKLVAGDSIVFSRAENGDLCVGIRRAKRGAGIGANESAASMWNSGSAGNFGGLSSLLEEENKLMHRNVGNRNVREKGKVMPESVLEAAFLAANGRPFEVFYYPRASTPEFCVKASSVSAAMRIRWCSGMRFKMAFETEDSSRISWFMGTIASIQVADPIRWPNSPWRVLQVTWDEPELLQNVRCVSPWLIQVLSDVPVLPLSPFSPPKKKLR…
jg18385.t1	MSASEVPIKGYNDNRDYNSGPDKGNSGAGRVDAETALYTELWKACAGPLVTVPRENELVFYFPQGHIEQVEASTNQSSDQQMPMYNLPSKILCRVVNVNLKAEPDTDEVFAQITLMPEPNQDENAVKKEPLSTPPPRFHVHSFCKTLTASDTSTHGGFSVLRRHADECLPPLDMSRQPPTQELVAKDLHGNEWRFKHIFRGQPRRHLLQSGWSVFVSSKRLVAGDAFIFLRGENGELRVGVRRAMRQHSNAPSSVISSHSMHLGVLATAWHAIQTTTLFTVYYKPRSSPAEFIVSYDQYMESVKKNYSIGMRFKMRFEGEEAPEQRFTGTIVGIEDADPERWPESKWRCLKVRWDETSVFPRPERVSPWKIEPALSPPALNPLPGPRQKRPRSSVMPPS…
jg19038.t1	MKLSSSSSNSTGFNAQPEEEGEKKCLNSELWHACAGPLVSLPQIGSRVVYFPQGHSEQVAASTNKEVDATIPNYPGLQAQLICQLHNVTMHADVETDEVYAQMTLQPLTPEEQKDICLLPSELATTSKQPTNYFCKTLTASDTSTHGGFSVPRRAAEKVFPPLDYTQTPPAQELLAKDLHGNEWKFRHIFRGQPKRHLLTTGWSVFVSAKRLVAGDSVIFIWNDNNQLLLGIRRANRPQTVMPSSVLSSDSMHIGLLAAAAHAAATNSRFTIFYNPRASPSEFVIPLAKYAKAVYHTRVSVGMRFRMLFETEESSVRRYMGTITGISDLDSVRWQNSHWRSVKVGWDESTAGERQPRVSLWEIEPLTTFPMYPSPFALRMKRPWPSGLTSFPALKDGDM…
jg19947.t1	MNLTTWGMGQQVHEGERKCLNSELWHACAGPLVSLPTVGSRVVYFPQGHSEQVAATTNKEVDAHIPNYPNLPAQLICQLHNVTMHADVDTDEVYAQMTLQPLTRQEQKDVYLPVELGIPSRQPTNYFCKTLTASDTSTHGGFSVPRRAAEKVLPPLDFSQTPPAQEIIARDLHDVEWKFRHVFRGQPKRHLLTTGWSVFVNAKRLVAGDSVLFIWNEKNQLLLGIRRAIRPQNVMPSSVLSSDSMHIGLLAAAAHAAATNSCFTVFYNPRTSPSEFVIPLSKYAKAVYHTRVSVGMRFRMLFETEESSVRRYMGTITGIGDLDPVRWPNSHWRFVKVGWDESTAGERQPRVSLWEIEPLITFPTYPSLFPFRLKRPWRPGASPFQDTNEAINGMAWLRG…
jg2013.t1	MANADGPIRGSSHERGEGNDELYAELWKACAGPLADVPRDGERVYYFPQGHMEQLEASISRELNQQIPHFNLPSKILCRVVHVRLLAEPETDEVYAQITLHPEPDQTEPSSLDPSPPDPPKQTAHSFCKILTASDTSTHGGFSVLRKHANECLPPLDMTQQTPTQDLVAKDVHGYEWRFKHIFRGQPRRHLLTTGWSTFVTSKRLVAGDSFVFLRGANGELRVGVRCLARQQSSMPPSVISSQSMHLGVLATASHAITTQTLFLVYYKPRTSRFIIRLNKYLESMRHGFSVGVRFRMRFEGEDSPERRFTGTIVGIKDFSSQWTHSRWRSLSVQWDEPANILQPDRVSPWEIEPFVASSADASQAAVKIKRPRSLDLFCNKPRIMAAVHMDKRDNAGIT…
jg20243.t1	MNHQFLRLSICRTKDHFFCEKKRKYDGWVRGRTQSCSLGPHASVKVIDICSLYPIDISATYIHRRSSCSLRMVAAPLLCGAGSLYICYNGDKRISVSWGNRRSIFSSEACGCAAKSQGIKGLNMTCGLIDLNTVTDEDETVTLSVSSSSSVDSGNLELATTSLSSSVCMELWHACAGPSISLPKKGSAVVYFPQGHVEHLPGHPAVAYNLPPHVFCRVAGVKLHADEASDEVYAQVSLVPDQQIEQKWREGIMADAEDEDPEGVGKSATPHMFCKTLTASDTSTHGGFSVPRRAAEDCFPPLDYNQQRPSQELVAKDLHGIEWKFRHIYRGQPRRHLLTTGWSAFVNKKKLVSGDAVIFLRGADGELRLGIRRAAQVKSGAAILPPSSLQFGASSVAAI…
jg20789.t1	MKLSSAGLNQHSPEGDKKCLNSELWHACAGPLVSLPSVGSHVVYFPQGHSEQVAMSTNKEVDVQTPNYPSLTPQLMCQLHNVTMHADIETDEVYVQMTLQPLSPQEQKEVSFLPADLGAPSKQPTNYFCKILTASDTSTHGGFSVPRRAAEKVFPPLDFSQQPPAQELIARDIHNNEWKFRHIFRGQPKRHLLTTGWSIFVSTKRLVAGDSILFIWNEKNQLLLGIRRANRAQTLKPSSVISSDSMHIGLLAAAAHAAATNSRFTIFYNPRASPSEFVIPLAKYVKAVHHTRVSIGMRFRMLFETEESSVRRYMGTITGISDLDLVRWPNSHWRSVKVGWDESTAGERQRRVSLWEIEPLTTFPMYPSSFALRLKRPWPPGLPSTGMKADDVGLNSSLM…
jg21120.t1	MSLPLLTSISALFRLASPPIIVSTAFRKMSTTRFSSAKREINPCSEPKNPGSEIADDHSGQKISVFVRKKRAKKTVQTSVEEVKLEILDQKPCSLPEIEDFAYGRDSSYSHMTQPPANWEKVLEGIRKMRSSEGAPVDSMGCEKAGSSLPPKERRFAVLISSLLSSQTKDHVTHGAIQRLLHNNLLTAEAIDKADEDAIKELIYPVGFYTRKASNMKKIGKICLSTYDGDIPGTLDELLQLPGIGPKMAHLVMNIAWDNVQGICVDTHVHRICNRLGWVSRPGTKQKTSTPEQTRESLQLWLPKDEWVPINPLLVGFGQTICTPLRPHCDICAGFFSQLAAKTSRSASLFRFFLKAPGGVLEMRLSSPSSAGTGFTAQPEEEEKKCLNSELWHACAGPL…
jg22092.t1	MSCGLIDLNTVNNEDETATPPDSPSSSAASGNLESALSSSAAVCMELWHACAGPLISLPKKGSTVVYFPQGHMEHLQEHPAGAYDLPPHVFCRVIDVKLHADAASDEVYAQVSLVPDKQLVQKWREAIVTGEAEDEEPEGVGKSMTPHMFCKTLTASDTSTHGGFSVPRRAAEDCFPPLDYNQQRPSQELVAKDLHGIEWKFRHIYRGQPRRHLLTTGWSAFVSKKKLFSGDAVLFLRGGDGELRLGIRRAAQVKCGATVLPPNSQQFGASSFAVVVNAISMQSAFSICYNPRARSSDIFITYHKFSRSLSHSFSCGMRFKIRFETEDSSERRCSGLIVGVSEVDPARWPGSKWKCLLVRWDGMEVNHLNRVSPWEIELAGSLSGSNNFHLPGTKRSRV…
jg22299.t1	MKLSSAGLNQQSTEGDKNCMNSELWHACAGPLISLPSIGSHVVYFPQGHSEQVAISTNKEVDAQIPNIPSLSPQLICQLHNVTMRADVETDEVYAQMTLQPLNPQEQKEVSFLPADLGAPSKQPTNYFCKTLTASDTSTHGGFSVPRRAAEKVLPPLDFSQQPPAQELIARDLHNNEWKFRHIFRGQPKRHLLTTGWSVFVSAKRLVAGDSVLFIWNEKNQLLLGIRRANRPQTIMPSSVLSSDSMHLGLLAAAAHAASTNSRFTIFYNPRASPSEFVIPLAKYVKAVCHTRVSVGMRFRMLFETEESSVRRYMGTITGISHLDPVRWPNSHWRSVKVGWDESTAGERQPRVSLWEIEPLTTFPMYPSPFPLRLKRPWPPGLPSFTGDGGIPFLNQGMG…
jg22943.t1	MSLQPVNSEKDVIPIPDFGLKPGKHPSEFFCKTLTASDTSTHGGFSVPRRAAEKLFPQLDYSMQPPNQELLVRDLHDNTWTFRHIYRGQPKRHLLTTGWSMFIGAKRLRAGDAVLFIRDEKSQLLLGVRRANHQQTALPSSVLSADSMHIGILAAAAHAAASRSPFTVFYNPRACPSEFVIPFAKYRKAIYGTQLSIGMRFGMMFETEESSKRRYMGTITGKSDLDPLRWPNSKWRSLQVEWDELGCGDKPNRVSPWEVETPESLFIFPSLTVNLKRPFHSAFLGAQTELETLINRPSFLRVPDNSLGDLQRSPISSLWSDQLMQLLARPLRAISPGNIAPSMQEVKDSVPQELKSLMQSAVKQKAEVISPVVFPQGEINHMTNSSVLLPGKPTLPNKL…
jg22944.t1	MAPVEEKIKPGGLVSSAQSNLLEGMKLLKEMQDHSGAKKQINSELWHACAGPLVTLPQVGSLVYYFPQGHSEQVAVSTNRTATTQIPNYKNLPSQLMCQVHNVTLHADKETDEIYAQMSLQPVNSEKDVIPIPDFGLKPGKHPSEFFCKTLTASDTSTHGGFSVPRRAAEKLFPQLDYSMQPPNQELLVRDLHDNTWTFRHIYRGQPKRHLLTTGWSMFIGAKRLRAGDAVLFIRDEKSQLLLGVRRANHQQTALPSSVLSADSMHIGILAAAAHAAASRSPFTVFYNPRACPSEFVIPFAKYRKAIYGTQLSIGMRFGMMFETEESSKRRYMGTITGKSDLDPLRWPNSKWRSLQVVNFI*
jg23580.t1	MTNRASFSQQQLHQQHNSGFSAEGSGGKDVLYEELWKACAGPLVDVPKVGQRVYYFPQGHMEQLEASTNHELNLRTHAFNLASKILCRVFNVQLLAEQDTDEVYVQITLMPELNQSEPRSPDGSPDEPPRPAVHSFCKVLTASDTSTHGGFSVLRKHANECLPPLDMSQQTPTQELTAKDLHGTEWHFKHIFRGQPRRHLLTTGWSTFVTSKRLVAGDSFVFLRGETGELRVGVKRHARQQSSIPSSVISSQSMHLGVLATASHAVETRTLFVVYYKPRTSQFIIGLNKYLEAIDQDFGVGMRFKMRFEGEDSPERRFSGTIIGVEDFSPQWKDSKWRTLMVQWDEPASIPRPDRVSPWEIEPFVASVPTTLVQPPTFKHKRLRSHEALTSAAAPAWNR…
jg25548.t1	MSASELSIKGYNDNKEYGSGADKGNSGSGRANAETALYMELWKACAGPLVTVPLENELVFYFPQGHMEQVEASTNQSADQQMPLYDLPPKILCRVVNVDLKAEPDTDEVFAQITLMPEPNQDENAVKKEPLPAAPPRFNVHSFCKTLTASDTSTHGGFSVLRRHADECLPPLDMSRHPPSQELVAKDLHGNEWRFKHIFRGQPRRHLLQSGWSVFVSSKKLVAGDAFIFLRGENGELCVGVRRAMRQQSNAPSSVISSHSMHLGVLVTAWHAIQTKTMFTVYYKPRTSPAEFIVPYDQYMESSKDHYSMGMRFKMRFEGEEAPEQRFTGTIVGIEDADPRGWPESKWRCLKVRWDETSAVPRPERVSPWKIEPARSPSALNPLPVPRQKRPRSTALPLT…
jg26447.t1	MAHHAASHLMKQSLPGSEREALYRELWHACAGPLVTVPREGERVYYFPQGHMEQLEASTHQRLDQQLPDFNLPSKILCKVMHVQLRAEIETDEVYAQITLLPEQDQSEITNPDPLIPEPKRCTVRSFCKTLTASDTSTHGGFSIFRRHADDCLPPLDMSQQPPWQELVATDLHNNKWHFRHIFRGQPRRHLLTTGWSVFVNAKKLVAGDAFIFVRGENGKLRVGVRRHMRLFNSMPPSVISSQSMHLGILATASHAISSRTLFSVFYKPRTSQSEFIVSLNKYLEARNQKLSVGMRLKMRFEGEEVLERRFRGSIIGIEDNASSRWPDSEWRSLKVQWDEPSSVLHPNRVSPWEIEPLVTETPPYSQTQQSKKRARIATSPLPMQDLSSLGMWKPPAEP…
jg2766.t1	MINIMQSVKKPMNQVEKCLDPRLWHACAGGLAQVPPPNSKVYYFPQGHAEHASRNVDFGGFPRIPPLILCRVSSLKYLADNESDEVYAKIRLIPLSGNECDAGDDVSGFMGFVGNEEKEKTNSFAKTLTQSDANNGGGFSVPRYCAETIFPRLDYSAEPPVQTILAKDVHGEVWKFRHIYRGTPRRHLLTTGWSSFVNQKRLVAGDSVVFLRAENGDLCVGIRRAKNGIGGGPEATRGWNTGAANCGFWGLRERTNVRAESVVEAASLAAYGQPFEVVYYPRASTPEFVVRESAIRAAIGVQWCPGMRFKMAFETEDSSRISWFMGTVSSVQVDDPVRWPNSPWRLLQVVWDEPELLHDLKRVNPWLVELVSNTPAMAIHLSPFSPPRKRPRFPQSSEL…
jg28347.t1	MAHSAANHFSGGPSPGALDDALYKELWHACAGPLVSLPREGERVYYFPQGHMEQLEASTDQGLDQHLPSFNLPSKILCKVMNVQLRAEPDTDEVYAQVTLIPEHDQSEITSPDPPLPEPERCTVHSFCKTLTASDTSTHGGFSVLRRHADECLPPLDMSQQPPWQELVASDLHGIEWHFRHIFRGQPRRHLLTTGWSVFVSAKKLVAGDAFIFLRGENGELRVGVRRLMRQVNNMPSSVISSHSMHLGVLATASHAVFTRTLFSVFYKPRTSRSEFIVSLNKYLEAQNPKLSVGMRFKMRFEGEEVPERRFSGTIVGVGNNDSSRWSDSEWRSLKVQWDEPSSILRPDRVSPWEIEPLVATATPPNSQTQQRNKRARPLVLPSPMQDLSSFGMRKSSAD…
jg29466.t1	MHDASSVRYKFICPTNWPKIIICRRVISLLANAFLRIYCGNVTTVTDIGLKEWTPTGLGPKPFGGVGKSLFLLSEPLVGNPPLVAVREKRRLLAFFSILQASVSVSLISVSLVEVSGKHFSFLPPFYFGLFILLCELRMAHVDGPMAGASHETGVGIDDLYTELWKACAGPVVDIPSNGERVYYFPQGHMEQLEASTNQELNQQIPHFNLPSKILCHVVHIQLLSEPETDEVYARITLQPEPDQTEPTSPDPSPPDPPKQTVHSFCKILTASDTSTHGGFSVLRKHANECLPPLDMNQPTPTQDLVAKDLHGYEWRFKHIFRGQPRRHLLTTGWSTFVTSKRLVAGDSFVFLRGDNGELRVGVRRLARQQSSMPPSVISSQSMHLGVLATALHAITTQT…
jg30970.t1	MDHISTPTRGKAQPLLFHCHEQYYVVNVRTLTVTTEGWWHMPPVKSFSMGRSGSNWKKVEDSDWPGKRSRAPASTYCNCRIRKQSEKERRVFNYMGFLSRTKTWLELGIGQQAPEGEKKCLNSELWHACAGPLVSLPTVGSRVVYFPQGHSEQVAATTNKEVDAHIPNYPNLPPQLICQLHNVTMHADVETDEVYAQMTLQPLTPQEQKDAYLPMELGIPSRQPTNYFCKTLTASDTSTHGGFSVPRRAAEKVFPPLDFSQTPPAQELIARDLHDTEWKFRHIFRGQPKRHLLTTGWSVFVSAKRLVAGDSVLFIWNEKNQLLLGIRRATRPQTVMPSSVLSSDSMHIGLLAAAAHAAATNSCFTVFYNPRASPSEFVIPLSKYAKAVYHTRVSVGMRF…
jg31808.t1	MKSPTSAPGAYPANSSAAEGEKRINAELWQSCAGPLVNLPAAGTHVVYFPQGHSEQVAASMKKDIDAQIPNYPNLPPKLLCLLHSVTLHADLETDEVYAQMTLQPVPSFDKDALLRSDLSMKANKPQTEFFCKTLTASDTSTHGGFSVPRRAAEKIFPSLDFTMQPPSQELVARDLHDTLWTFRHIYRGQPKRHLLTTGWSLFVSGKKLVAGDSVLFIRDEKQQLLLGIRRANRQPNNLSSSVLSSDSMHIGILAAAAHAAANNSPFTVFYNPRASPSEFVIPLAKFYKAVSRNQISLGMRFRMMFETEESGTRRHMGTITGITDLDPVRWKNSQWRNLQVGWDESTTVDRRNRVSIWEIEPVTAPFFICPPQPFFRPKHPRQPGMPDVESSDLDGLFR…
jg32038.t1	MKEADKCLDSQSWHACAGGTVQMPQVNSEVFYFPQGHLEQASGNFDHKSCCSRFPDYIPCKVSVIKFMADPETDEVFAKIRLFPIPRNKVDFDNDGAIGFNGSEDLDKSTSFAKTLTQSDANNGGVFSVPRYCAETFLPQLDYSVDPPVQTVLAKDVHGEIWKFRHIYRGTPRRHLLTTGWSTFVNHKKLVAGDSVVFLRAENGDLCVGIRRAKKGIGGGPEVSSGWNPASGNGIMPYGGFSSFLREDESKWTRNGNGNNRSLTSRGRVKAEAVTLAATLAANGQPFEVVYYPRAGTPEFCVKASRVEAALKVQWCAGMRFKMAFETEDSSRISWFMGTISLVQVADPVWWPYSPWRLLQVRWDEPDLLQNVRRVSPWLVELVSKVPNIHLSPFSPPYK…
jg32620.t1	MITFMESKERSKETEKCLDSKLWHACAGSMVQMPPVNSKVFYFPQGHLEHASGNVDLRNCPRLPAYVPCKVSAIKFMADPETDEVFARIGLVPIPGNEVSFDGDGGVGLDKNENQGKPLSFAKTLTQSDANNGGGFSVPRYCAETIFPRLDYSADPPVQTVLAKDVHGEVWKFRHIYRGTPRRHLLTTGWSTFVNQKKLVAGDSIVFLRAENGDLCIGIRRAKREMGGGHESLSAWNSTSGNSVVPYGGFSGFSRGDESRLTRNGNSNNNGGSLISKGRVKAEAMIEAATLAASGQTFEVVYYPRASTPEFCVKASLVKAALQVHWCSGMRFKMAFETEDSSRISWFMGTISSVQVADPIRWPDSPWRLLQVRWDEPDLLHNVKRVSPWLVELVSNVPS…
jg32812.t1	MKTPTSGTGAPPANSSAAEGEKKSINVELWQSCAGPLVNLPAAGTHVVYFPQGHSEQVAASMKKNMDAQIPNYPNLPPKLLCLLHSVTLHADLETDEVYAQMTLQPVTSFDKDALLRSELSMKANKPQTEFFCKTLTASDTSTHGGFSVPRRAAEKIFPPLDFTMQPPAQELVARDLHDSVWIFRHIYRGQPKRHLLTTGWSVFVSGKRLVAGDSVLFIRDEKQQLLLGIRRANRQPANLSSSVLSSDSMHIGILAAAAHAAANNSPFTVFYNPRTSPSEFVIPLAKYYKAVSSNQISLGMRFRMMFETEESGTRRYMGTITGISDIDPVGWKNSQWRNLQVGWDESTAGERRNRVSIWEIEPVTAPFFFCPTPPFFRLKRPRQPGMPDDDSSDVDNPF…
jg32849.t1	MKIPSGGFMASPGEGEKNAINSELWHACAGPLVSLPPVGSLVVYFPQGHSEQVAASMQKETDGIPSYPNLPSKLICMLRNVTLHADGETDEVYAQMQLQPVSKYDQEALLISDIGLKHSRQPAEFFCKTLTASDTSTHGGFSVPRRAAEKIFPPLDFSMQPPAQELAARDLHDHTWTFRHIYRGQPKRHLLTTGWSVFVSSKRLVAGDAVLFIRDEKSHLLLGIRRANRQLPALSSSVISSDSMHIGILAAAAHAAANSSPFTIFYNPRASPSEFVIPLAKYNKAMYTQVSLGMRFRMMLETEESGVRRYMGTITGISDLDPVRWKNSQWRNLQVGWDESTAGERPSRVSVWDIEPVIAPFYICPPQFFRPKVPKHPGFPDDDSDLDNIFKRGLPWIPD…
jg3481.t1	MITVMESKENLKETEKCLDSQFWHACAGSMVQVPTVNSKVFYFPQGHSEHASGNVDFRNFPRIPSYIPCRVSAVKFMADPETDEVFTKIRLVPFTGEEVEFDEGGTVGISSSENQDKPLSFAKTLTQSDANNGGGFSVPRYCAETIFPRLDYSADPPVQTIIAKDVHGGTWKFRHIYRGTPRRHLLTTGWSTFVNHKKLVAGDSIVFVRAENGDLCVGIRRAKRGIGGGPEMPMGWNSAAGNSAVPYGGFSAFLRENERRLTRRTNGDTFGTGISRGRLKVEAVIEAAILAAGGKPFDVVYYPRASTPEFCVKASLVKLALQTHWCPGMRFKMAFETEDSSRISWFMGSISSVQVADPIRWPDSPWRLLQVSWDEPDLLQNVKRVSPWLVELVSNMPPT…
jg35863.t1	MEIDLNHAVGGLEKSTCGGGGECEKGGSGSCVRCSLSASTSSSSSNASSGSSSPSSVPAAPSSSYMELWHACAGPLTSLSKKGDVVVYFPQGHLEQANSVSFPPVKMPTLDLPPQIFSRVVDVHLLANKENDEVYTQLTLLPLPEPVGLKLDGKEKDNEGADMDDNAAVPEKLTPHMFCKTLTASDTSTHGGFSVPRRAAEDCFPPLDYREQRPFQELIAEDLHGVEWKFRHIYRGQPRRHLLTTGWSNFVSQKNLTAGDAVLFLRGQAGDLRLGIRRAARPRDGLPDSVTKNQNYYPNVLSPVANALSSNGTFHVFYCPRARRADFIVPYQKYLKCITNQIPAGMRFQMRSDMDDSPERRFSGVVIRVGDADPYRWPNSKWRCLTVRWDEDIISNHQE…
jg35886.t1	MKEGLERILDSELWHACAGGMVQMPPVNSKVFYFPQGHAEHTLTTVDFGGLPKIPPMILCRVAAVKYLADPETDEVYVKIRLIPVGKDETGFVDGVLGKNGTVSNEKPSSFAKTLTQSDANNGGGFSVPRYCAETIFPRLDYTSDPPVQNVIAKDVHGETWKFRHIYRGTPRRHLLTTGWSAFVNQKKLVAGDSIVFLRAENGDLCVGIRRAKRGCGGKESSSGWNPGVPGHFGGFSSFLKEDESKLINRGYGNGNLRESGKVRPEAVVEATFLAAHGQPFEVTFYPRASTPEFCVKASPVSTAMGIQWCCGMRFKMPFETEDSSRISWFMGTVASVQFADPLRWPNSPWRMLRVTWDEPDLLQNVKCVSPWLVDVASNVPVLHLSPFSSPRKKLRLPH…
jg37000.t1	MMELIIVGYCQVMRHTPLDSSDASGPVNSEHVPYWSISQCDEIGSMSRPGSGRKKAKSAGQMVALQLALSTIMANEDSFSRLQQRHNTLSTEGSAGKDILYEELWKACARPSVDVPRDGERVYYFPQGHMEQLETSTNQESHQRMFNLPSKILCRVFNIQLLAEQDSDEVYAQITLIPEPDQTEPRSPDSSPDETPRPAVHSFCKVLTASDTSTHGGFSVLRKHADECLPPLDLNQQTPTQELIAKDLHGIEWRFKHIYRGQPRRHLLTTGWSTFVTSKRLVAGDSFVFLRSETGELRVGVRRHACPQSSMPASVISSQSMHLGVLATASHALSTHTLFVVYYKPRTSRFIIGLNKYLEATNHDFGVGMRFEMPFEGEDSSQRRFSGTIVGVEDISPRW…
jg3740.t1	MKTPTTGAGVQQGNGSATAAEVEKKSINVELWQSCAGPLINLPAAGTHVVYFPQGHSDQVAASLKKDVDAQIPNYPNLPSKLLCILHNITLDADTETDEVYAQMTLQPVPSFDKEALLRSDLSMKVNKSQTEFFCKTLTASDTSTHGGFSVPRRAAEKIFPSLDFTMQPPAQELMARDLHDNVWMFRHIYRGQPKRHLLTTGWSLFVSGKRLFAGDSVLFIRDEKQQLLLGIRRANRQPTNLSSSVLSSDSMHIGILAAAAHAAANNSPFTVFYNPRASPSEFVIPLAKYYKAVCSNQVSLGMRFRMMFETEESGTRRYMGTITGISDLDPVRWKNSQWRNLQVGWDESTAGERRNRVSIWEIEPVTAPFFICPTSPFFHSKSPRQPGMPDDDSSDLDN…
jg37538.t1	MEIDLNHAVGVVEKSVCANGEECDKGEASAPSSIYVELWHACSGPLTSLPREGNVVVYFPQGHMEQAVSASPFPPMEMPTFDLPSQIFCRVVDVKLLANKENDEVYTRLTLLPLPEPIGLQLEGKENEKTGADEDGDGVVPAKSTSHMFCKTLTASDTSTHGGFSVPRRAAEDCFPPLDYEEQRPSQELIAKDLHGAEWKFRHIYRGQPRRHLLTTGWSIFVSQKNLVAGDAVLFLRGEAGELRLGIRRAARPRNGLPDSIIKNQNSYPNVLSPVANALSSNSTFSVFYSPRESHTDFIVPYQKYVKSTSSQIPVGTRFKMRFDFDDSPERRFSGVVADVGDIDHYRWPNSKWRCLMVRWDEDIMSNHRERVSPWDIDFSGNYTPLSIQSSPRMKKLRS…
jg38690.t1	MNMELWHACAGPLISLPKKGSAVVYFPQGHLEQQPEHPAVAYDLPPHVFCRVIDVKLHADAANDEIYAQITLVQDQQIEQRWKDGIIEAEAEDEEAECVNKPMTRHMFCKTLTSSDTSTHGGFSVPRRAAEDCFPPLDYIQQRPSQELVATDLHGSKWKFRHIYRGQPRRHLLTTGWSAFVNKKKLAPGDAVLFLRGGDGELRLGIRRAAQLKNVAVSNSQRFNASCIASVVNAISMLSRFDVCYNPRARSFDVIVPHDKFCKSLACSFSSGLRFKIHSETEDSSERSCRSGLIIETSDADPVRWPGSKWKCLLVRWDNMEVNCIDRVSPWEIELADPVSGSIGFAVSGGKRSRVEFPAMKPDFQLQRDGNEVSDFGEPSRFQKVLQGQEVFRFTPPYP…
jg4712.t1	MSSSGPRGFIDDLYSPRTTAFCTRSYHTRRSPRVGRGLLCRVRKLVQIWGIINVMGEISLPGRSGANLRCLPQGRQTITRRHPTESPNSLIKKGEVKAKGYRRHPCLKTSAKKHGVIRTTLVELANQGRQTEPRSVKPIEIITHQLYREEGVKLVRFMANRGSFSQQQVRSFPAEGGSGKDALSGELWRACAGPLVKVPKVGERVYYFPQGHLEQLEASTNQELNQRITMFNLPSKILCRVYNVHLLAEQETDEVYAQITLIPEADQTEPRSPDKYPEEPPRPAVHSFCKVLTASDTSTHGGFSVHRKHANECLPPLDMTQQTPTQELIAKDLLGIEWQFKHIFRGQPRRHLLTTGWSTFVSSKRLVAGDSFVFLRGENGELCVGVRRRSCQHSPMPSS…
jg6342.t1	MKLLKEMQDHTVVKKPMNSELWHACSGPLVTLPTVGSLVYYFPQGHSEQVAVSTNRAATTQISNFSDLSSQLLCQVLNVTLHADKETDEIYAQMSLKTVNSEKDVFPIPDFGLKPSRHPAEVFCKTVTASDTSTHGGFSVPRRAAEKLFPQLDYSMQPPTQELLVRDLHDNTWTFRHIYRGMALKSLLLMNYYDRTSSQGSNWQPKRHLLTTGWSMFVGAKRLRAGDAVLFTRDEKSQLLLGVRRANGQHTAFPSSVLSADSMHIGILAAAAQAAANRSPFTIFYNPRACPSQFVIPFSKYRKAVHGTQLSIGTRFGMMFETEDSTKRRYMGTIIRMCDLDPLRWPNSKWRSLQVEWDEPGYSDRPNRVSPWEIETPESIFIFPSLTTNLKRPFHSAFI…
jg7707.t1	MSNPIGVKVMATRGSFSQQQQRANFSAEGGGEKDEPYEELWKVCAGPSVDVPKVGERVYYFPQGHMEQLQTSRNKELNQRIPMFDLSSKILCRVFNIRLLAEQDTDEVYAQITLMPEADQTELRSPDESPDEPPRLAVHSFCKVLTASDTSTHGGFSVLRKHANECLPPLDMTQPTPTQELIAKDLLGIEWHFKHIYRGQPRRHLLTTGWSTFVTSKRLVAGDSFVFLRSENGELRVGVRRHTRPHSSMPSSVISSQSMHLGVLATASHAVLTRTLFVVYYKPRISQFIIGLNKYLEAVSHKFGVGMRFKMRFEGEDLPERRFLGTIVGVEDISPQWEDSKWRSLKVRWDEPASIPRPERVSPWEIEPFVASVAPSLVQPSTMKHKRLRPHVEIPVSAA…
GWHPACBH015013	MKVTPNGLMANSEEGERKNINSELWHACAGPLVALPPVGSLVIYFPQGHSEQVAASMQKQTDFIPNYPNLPSKLICILHNVILHADAETDEVYAQMTLQPVSKYDKDAIRASDMGLKQNCQPAEFFCKTLTASDTSTHGGFSVPRRAAEKIFPPLDYSMQPPAQELVARDLHDNSWTFRHIYRGQPKRHLLTTGWSVFVSTKRLFAGDSVLFIRDEKSQLLLGIRRANRQQPAVSSSVISSDSMHIGILAAAAHAAANNSPFIIFYNPRASPAEFVIPFSKYNKSMYTQMSLGMRFRMMFETEESGVRRYMGTITGISDLDPVRWKNSQWRNLQVGWDESTAGERPSRVSIWEIEPVVTPFYICPPPFFRPKFPKQPGMPDDESDIENAFKRAMPWLGD…
GWHPACBH009442	MRLSTSGYPQQTQEGDKKVLNSELWHACSGPLVSLPLVGSRVVYFAQGHSEQLPLPMLSLYLLISEEICEHDVAASTNKEIDAHIPNYPSLLPQLICQLHNVTMHADVETDEVYAQMTLQPLSPQEQKDVYILPAELGTSSKQPTNYFCKTLTASDTSTHGGFSVPRRAAEKVFPPLDYSQSPPCQELIARDLHDAEWKFRHIFRVNARKNNKNQLLLGIRRANRPQTALPSSVLSSDSMHIGLLAAAAHAAATHSRFTIFYNPRTSPSEFVIPVAKYVKAVYHTRVSVGMRFRMLFETEESSVRRYMGTITGISDLDPVRWPNSHWRSVKVGWDESTAGERHPRVSLWEIEPLTTFPMYPSPFPLRLKRPWPSGLPSFYGQDRELGINSPLMWLQGGI…
GWHPACBH016224	MRLSCAAFNPQTQEGEKRVLNSELWHACAGPLVSLPAVGSRVVYFPQGHSEQVSASTNQEVDAHIPNYPSLPPQLFCQLHNVTMHADVETDEVYAQMTLQPLSPQEQKDAYLPAELGASSKQPTNYFCKTLTASDTSTHGGFSVPRRAAEKVFPQLDFSQQPPAQELIARDLHDNEWKFRHIFRGQPKRHLLTTGWSVFVSAKRLVAGDSVLFIWNEKNQLLLGIRRANRPQTVMPSSVLSSDSMHLGLLAAAAHAAATNSRFTIFYNPRASPSEFVIPLAKYVKAVYHTRVSVGMRFRMLFETEESSVRRYMGTITGISDLDPGRWPNSHWRSVKVGWDESTAGERQPRVSLWEIEPLTTFPMYPSPFPLRLKRPWPSGLPAFYGIKDDDLGMNSPLV…
GWHPACBH013799	MRYPCTSGNLFFFMLLAFKALEFTLQVAASTNKEIDSRIPNYPSLLPQLICQLHNVTMHADVETDEVHAQMTLQPLSPQEQKDLYLLPAELGTPNKQPTNYFCKTLTASDTSTHGGFSVPRRAAEKVFPPLDYSLTPPAQELIARDLHDNEWKFRHIFREILTSIRNEKNQLLLGIRRAIRPQTVMPSSVLSSDSMHIGLLAAAAHASATNSRFTIFYNPRASPSEFVIPMAKYVKAVYHTRVSVGMRFRMLFETEESSVRRYMGTITGISDLDPVRWPNSHWRSVKVGWDESTAGERQPRVSLWEIEPLTTFPMYPSPFPLRLKRPWPSGLPPFHGQDGDLGMNSPLLWLQGGIGDQRIPSVNFQGFGINPWMQPRVDASLLQSDAYQAMAAAALQEM…
GWHPACBH000760	MKVPSNGLMTNSGEGERKSINSELWHACAGPLVSLPPVGSLVVYFPQGHSEQVAASMQKETNFVPSYPNLPSKLFCILHNVTLHADAETDEVYAQMTLQPVSKFDKDAVLASDIGFKQSQQPAEFFCKTLTASDTSTHGGFSVPRRAAEKIFPPLDYSMQPPAQELVARDLHDNSWTFRHIYRGQPKRHLLTTGWSVFVSTKRLFAGDCVLFIRDEKSQLLLGIRCANRQQPALSLSFMSSESMHIGILAAAAHAAANNSPFTIFCNPRASPSEFVIPFSKYNKSMYTQMSLGMRFRMMFETEESGVRRYMGKITGISDLDPIRWKNSQWRNLQVGWDESTAGERPSRVSIWEIEPVVSPFYMSPLPFFRPKFPKQPGMPADESDIKNTFKRAMPWLED…
GWHPACBH012297	MRLSSAGFIPQTQDGEKRVLNSELWHACAGPLVSLPAIGSRVVYFPQGHSEQVAASTNKEVDVHIPNYPSLSPQLICQLHNVTMHADVETDEVYAQMTLQPLSPQEQKDAYLPAELGAPSKQPTNYFCKTLTASDTSTHGGFSVPRRAAEKVFPPLDFSQQPPAQELVARDLHEKEWKFRHIFRGKLNEKNQLLLGIRRANRPQTVMPSSVLSSDSMHLGLLAAAAHAAATNSLFTIFYNPRASPSEFVIPLAKYVKAICHTRMSIGMRFRMLFETEESSVRRYMGTITGISDLDPSRWPDSHWRSVKVGWDESIAGERQPRVSLWEIEPLTTFPMYPSPFPLRLKRPWPPGLPVFHGIKDELGVNSSLMWLRGDGDRSIQSMNFQGFGVTPWMQPRVD…
GWHPACBH014523	MKTPTNGAAGAPAVAATIGNLAEGLAGAGAGAGAGGGLEKKSINAELWQACAGPLVNLPAAGTHVLYFPQGHSEQNGSRSGSKSTNNAHWFQVAASMKKDVDAQIPNYPNLPSKLLCLLHNVTLHADTETDEVYAQMTLQPVPSFDKDALLRSDLTVKSNKPQTEFFCKTLTASDTSTHGGFSVPRRAAEKIFPPLDFTMQPPAQELVARDLHDTVWTFRHIYRVQLSFCLQMSPSNQVQEFICVSRDERQQLLLGIRRANRQSANLSSSVLSSDSMHIGILAAAAHAAANNSPFTVFYNPRASPSEFVIPLVKYYKSVYGNQISLGMRFRMMFETEESGTRRYMGTITGITDIDPLRWKNSQWRNLQVGWDESTAGERRNRVSVWEIEPVTAPFFIYP…
GWHPACBH018052	MEIDLNHAVTEVEKIAFCTNGDSSLSSNPSPSPLFSSIYSELWHACAGPLTSLPKKGNVVVYFPQGHLEQVASSSSPFSPIEMASFDLQPQIFCEVVNVQPLANKENDEVYTQLTLLPQPEDYKEQRPSQELVAKDLHGVEWRFRHIYRGQPRRHLLTTGWSTFVSQKNLVSGDAVLFLRGKDGELRLGIRRAVRPRNCLPDLTIGKQSSLPNVLSQVSNAVSTKSTFNVLYSPRASHSQFVVPYQKYMQSIASPVCIGTRFKMRFEMDDSLERRCTGVVTGIGDLDPYRWPNSKWRCIMVRWDKDIVSGHQEGISPWDVDLSVSLPPFGIHSPPIMKKLRPGLQATPPNNPPNVRGRFVDFEDSTGSSKVLQGQENVGFMPSFYGDDMFNRALDFEMQ…
GWHPACBH003193	MMGCVEEKIRTGILTSGASPNLLDEMKLLREIQDQSGTRKAVNSELWYACAGPLVSLPQVGSLVYYFPQGHSEQVAVSTRRMATSQVPNYPNLPSQLLCQVHNVTLHADKDTDEIYAQMSLQPVNSEKDVFPIPDFGLKPSNHPTEFFCKTLTASDTSTHGGFSVPRRAAEKLFPPLDYTMQPPTQELVIRDLHDNTWTFRHIYRGQPKRHLLTTGWSLFVGSKRLKAGDSVLFVRDEKSQLLVGVRRTNRQQTTLPSSVLSADSMHIGVLAAAAHAAANRSQFTIFYNPRACPSEFVVPVSKYRKAVYGTQISVGMRFGMMFETEESGKRRYMGTIIGISDLDPLRWRGSKWRNLQVEWDEQVCSDKQNRVSQWEIETPDSLFIFPSLTSGFKRPFHS…
GWHPACBH015691	MEIDLNHAVTEAERSAFCANGDSSSSSCSSNSSPSPLFSSIYLELWHACAGPLTSLPKKGNVVVYFPQGHLDQVASSSPLSPIEMHTFDLQPQIFCKVVNVQLLANKENDEVYTQLTLLPQPGLAERNSEGKELGEEGVDEEGRGGSPTKSTPHMFCKTLTASDTSTHGGFSVPRRAAEDCFPPLDYKEQRPSQELVAKDLHGVEWRFRHIYRGQPRRHLLTTGWSIFVSQKNLVSGDAVLFLRGEDGELRLGIRRAVRPRNILPDSAIGKQSSYSNVLSLVSNAVSSKSTFNVLYSPRASHSQFVVPHQKYTKSIMTPVYIGTRFKMRFEMDDSPERRCTGVVTGIGDLDPYRWPNSKWRCLTVRWDEDIASNHQKRVSPWEIDPSVSLQPLSIQSPP…
GWHPACBH016707	MLYKQLLRHSQPAKVKEESLCPDGAKMITFMESKEKPKDVEKCLDSQLWHACAGGMVHMPAVNSKVFYFPQGHAEHACGPVDFGNLPRLPPYILCRVSAIKFMADPETDEVYAKINLAPVNGNEPDFDDQETVMNGTEGQDNKPTSFAKTLTQSDANNGGGFSVPRYCAETIFPRLDYSADPPVQTILAKDVHGDTWKFRHIYRGTPRRHLLTTGWSTFVNHKKLVAGDSIVFLRAENGDLCVGIRRAKKGIGGGPESSWNPAGGNCVMPYGGFGAFLREDENKLLRNGNGSSSNGGLMGKGKVRPESVIEAATLAANGQPFEVVYYPRASTPEFCVKASLVKTALQIRWCSGMRFKMAFETEDSSRISWFMGTIFAVQVADPLRWSDSPWRLLQVTWD…
GWHPACBH012453	MKLSTSGLGQLQGHEGEKKCLNSELWHACAGPLVSLPTVGSRVVYFTQGHSEQVAATTNKEVDGHIPNYPSLPPQLICQLHNVTMHNVWSFQADAETDEVYAQMTLQPLTPEEQKETFVPVELGMPSKQPTNYFCKTLTASDTSTHGGFSVPRRAAEKVFPPLDFSQQPPAQELIARDLHDVEWKFRHIFRGQPKRHLLTTGWSVFVNAKKLVAGDSVLFIWNEKNQLLLGIRRATRPQTVMPSSVLSSDSMHIGLLAAAAHAAATNSCFTILYNPRSSPSEFVISLSKYVKAVFNTRVSIGMRFRMLFETEESSVRRHMGTITGISDLDPVHWPNSHWRSVKVGWDESTTGERLPRVSLWEIEPLTSFPMYPSLFPLRLKRPWHPGPTSFLDRSGYAL…
GWHPACBH007412	MKLSTSGLGQQSNEGGEKECLNKELWHACAGPLVSLPTVGSRVVYFPQGHIEQADTETDEVYAQMTLQPLTPGEHKDTFLPMELGMPSNQPTNYFCKTLTASDTSTHGGFSVPRRAAEKVFPPLDFSQQPPAQELIARDLHDVEWKFRHIFRAIWLNSWCWPLKNKSSSLPRNEKNQLLLGIRRATRLQTVMPSSVLSSDSLHIGLLAAAAHAAATNSCFTISYNPRASPSEFVIPLFKYVKAVFHTCVSIGMRFRMLFETEESSVRRYMGTITGINDLDPVHWPNSHWRSFKVGWDESTTGERQPRVSLWEIEPLTSFPMYPSLFPSRLKQPWNPGPSSFLDHRDYVSNGFMWLGSGTGEQDLNSLNFQAVNGFPRTQQRSDTAVLGNGQNQQYQAML…
GWHPACBH001557	MKAPESVTGGTHPTHPMAATIGNPCEGGAGGGTEKKSINAELWQACAGPLVNLPVAGTHVLYFPQGHSEQVAATMRKNVDAQIPNYPNLPSKLLCLLHNVTLHADPETDEVYAQMTLQPVPSFDKDALLRSDLTMKSNKPQTEFFCKTLTASDTSTHGGFSVPRRAAEKIFPLLDFSMQPPAQELVARDLHDTVWNFRHIYRDEKQQLLLGVRRANRQSANLSSSVLSSDSMHIGILAAAAHAAANNSPFSVFYNPRATLSEFVIPLAKYYKSVYSNQISLGLRFRMMFETEELGTRRYMGTITGITDIDPVRWKNSQWRNLQVGWDESTAGEKHNRVSIWEIEPVTAPFFMCPPFFRPKRPRQPGMPEDDSSDFDHLFKRTMPWLGDNVFMKDSLALS…
GWHPACBH000989	MSLSNKVSAVSCKGLALLSPSGVLGALVNCRIWNRKLKFRNPISYIIGLTEAMIRDFGVISSHKEQIKIADTCLDSQLWHACAGGMVQMPAVNSKVVYFPQGHAEHAQGNVDFGHCHIPPFIPCRISAIKYMADPETDEVYAKIRLIPLSSRDLGFVDGCLDDSDNDLFRGVNGIESQEKPAFFAKTLTQSDANNGGGFSVPRYCAETIFPRLDYSADPPCSSAWNSFSAYSGCMREDNSKLIKSNGTPDERGKVRPESVIEAVILAAHGQPFEVVYYPRASTPEFFVRASALRDAMQIQWCPGMRFKMAFETEDSSRVSWFMGTVSSVRVADPVRWPNSPWRLLQVAWDEPDLLQNVKCVSPWLVELVSNMPAIQLSPFSPPRKKLRVPQPSDFSSID…
GWHPACBH005827	MITFMELKEKPKEVDKCLDSQLWHACAGGMVQMPAVNSKVFYFPQGHAEHACGPVDFRNLPRLPPYIPCIVIAIKFMADPETDEVYAKIKLAPVNGIEPDFDDHEAAMIGTEGQDDKPASFAKTLTQSDANNGGGFSVPRYCAETIFPRLDYSADPPVQTILAKDVHGDTWKFRHIYRGTPRRHLLTTGWSTFVNHKKLVAGDSIVFLRAENGDLCVGIRRAKRGFGGGPESFWNPAGGNCVMSYGVFGEFLREDENKLLRNGNGTGNDLSSNGGLMGKGKVRPESVIEATTLAANGQPFEVVYYPRASTPEFCVKASLVKTALQIRWCSGMRFKMAFETEDSSRISWFMGTISAVQIADPLHWPDSTWRLLQVTWDEPDLLQNVKRVNPWLVELVSNT…
GWHPACBH014473	MATNWGGSFFPGCEGDDLYGELWKLCAGPLVEVPRAGERAFYFPQGHIEQLEASTNQEVNQMAPLFNLPSKILCRVINTQLLAEQETDEVYAQITLLPEQDQNLPTSPDSHPPDAPSPTIHSFCKVLTASDTSTHGGFSVLRKHAMECLPQLDMNQATPTQELVAKDLHGFEWQFKHIFRGHPRRHLLTTGWSTFVTSKRLVVGDSFVFLRGENGDLRVGVRHLSRQLSTMPASVISSQSMHLGVLATASHAVATQTLFVVYYKPRTSQFIISLNKYLEAAKNNFVVGMRFKMRFEGEDSPERRFSGTIIGVEDFSPHWKDSKWRSLKIQWDEHASISRPDWVSPWEIEPFVTSVSSNLAQPVAVKNKRPRPPNQMSDPDLSATAPTLNSILIQASDFP…
GWHPACBH015669	MKEAEKGLDPQLWHACAGSMVQIPPLNAIVFYFPQGHAEHCHSPVDFSSAMRFPAVIPCHVAAVKYLADSDTDEVYVKISLVPLPSIDLDFGEEKGVCENGDGGNNVEKPASFAKTLTQSDANNGGGFSVPRYCAETIFPRLDYTAEPPVQAVAAKDVHGKNWKFRHIYRGTPRRHLLTTGWSTFVNKKKLVAGDSIVFLRAENGELCVGIRRAKRGIGIGSGNGPESSPSGWNLNVSLNGNHFISPYNGLSLFLKEGERKGMRSGGLRSRGRVRPEDVLEAARLAAIGQPFEVVYYPRASTPEFFVKASSVRDAVRIHWCSGMRFKMAFETEDSSRISWFIGTVSSVQVADPIRWPNSPWRLLQVTWDEPDLLQNVKCVSPWLVELMSSVPAIHPSPF…
GWHPACBH018638	MAVNQGEMFLPDNNEGSGGNDLYNELWKLCAGPLVEVPRIGERAFYFPQGHMEQLEASTNQELNQMAPMFNLSSKILCRIINTQLLAEQETDEVYAQITLMPEQAVLTASDTSTHGGFSVLRKHATECLPQLDMNQATPTQELVAKDLHGFKWRFKHIFRVSLQRKRLSSYVLENGFCRGENGELRVGVRRLAHQQSTMPASVISSQSMHLGVLATASHAVATQTLFLVYYKPRTSQFIISLNKYLESVKNEFAVGMRFKMRFEGEDSPERRFSGTIVGLEDFSPHWKDSKWRSLKIQWDEHASIPRPDRVSPWEIEPFVASVPSNLAQPVSVKSKRPRPLDETSSLDLSATAPTWNSGLTQTNDLPQLVVDKEQKSETTRCRLFGIDIISHLTSSPLL…
GWHPACBH018078	MKEAGLDPQLWHACAGSMVQIPPLNSKIFYFPQGHAEHSHASVDFSSSPRIPSTVLCRVAAVQYLADADTDEVYAKISLVPFLSNDLDYGEEKGVCENGSSGGNVEKPASFAKTLTQSDANNGGGFSVPRYCAETIFPRLDYTADPPVQTVVAKDVHGETWKFRHIYRGTPRRHLLTTGWSTFVNQKKLVAGDSIVFLRAENGDLRVGIRRAKRGIGSGNGPESWSLNGTMNRNSFVSPYNGFSLFPKEDESKGMHNGGLRSKGRVRPEDVLEAARLATNVQSFEVVYYPRASTPEYFVRASSVRDAMNIHWCSGIRFKMAFETEDSSRISWFMGTVSSVQVADPIRWPNSPWRLLQVAWDEPDLLQNVKRVSPWLVELVSNMPVINLSPFSPPRKKLR…
GWHPACBH013705	MAHAESSLSGSSVSHGRRGGDDLYTELWKACAGPLVEVPRSGERVFYFPQGHMEQLEASMNQELDQQIPLFSLPSKILCRVVNIQLLAEQETDEVYAQITLHPEADQDEPASPDLPKPEPPKPVVHSFCKILTASDTSTHGGFSVLRKHATECLPPLDMKQATPTQELAAKDLHGYDWRFKHIFRGQPRRHLLTTGWSTFVTSKRLVAGDAFVFLRGENGDLQVGVRRHAHQQSPMPSSVISSQSMHVGVLATASHAVTTQTLFVVYYKPRTSQFIIGLNKYLEAISHRFSVGMRFKMRFEGEESPERRFTGTIVGLGDFSPRWSGSKWRSLKIQWDEPARIPRPESVSPWEIEPLPTSASFSLAQSVVKSKRPRTMDTPASEIPTSLASSSAFWYHGS…
GWHPACBH006323	MMMGMIDLNTTEEDEITPTASDRSSLSSAYALSASNIGTCASGSGSVCLELWNACAGTLISLPKRGSLVVYFPQGHLEQLPDLRLSSCDLPPHIFCRVFDIQLHAEEATDEVYAQISLVPEGEHIEQKLVKEKNEWKGEEGDIEVAVKSTLSPHHMFCKTLTASDTSTHGGFSVPRRAAEDCFPPLDYSRQRPSQELVAKDLRGFQWSFRHIYRDGELRLGIRKAAQGKCGTSFFVRNSQQFNQGSVMDMVKAMSKRSVFNICYNPRASSSEFIIPSQKFLKSLDLSFAVGMRFKTRFETEVTAERRNMGIITGINDLDPARWPGSKWRCLVVRWDDAEARGHSRISPWEIDLSGSYSNSTNAMIPNLKRSRSGMLSSQPEFSTPSAFRASDSEESPGF…
GWHPACBH000230	MASSDISMTNNSGSARGEGFCFEPDEQRSGMEGQKSHSAQSGAAKDAEAALYRELWHACAGPLVTVPREKELVFYFPQGHIEQVEASTNQSADRKMPRYDLRSKILCRVINVQLKAEPDTDEVFAQVTLLPEHNQDENTMDKEPPPPLPPRFHVHSFCKTLTASDTSTHGGFSVLRRHADECLPPLDMSKLPPTQELVAKDLHGNEWRFRHIFRVPVLILFYRTSPTEFIVPFDQYKESVKKTYSIGMRFKMRFEGEESPEQRFTGTIVGIEDVDPINWQDSKWRCLKVRWDETSNITRPERVSPWNIEPAVSPPALNPLPIPRPKRPRPNMVPSSPDSSVLTREGSSKVNVVDPLPPVNEFSRVLQGQEFSTLRSNFVEGNAFDNAEKSVMWPPSVEN…
GWHPACBH008666	MASSDISMRNNGGNARGESLSSSGYIEPNEQRSGVERQTNHSTHSDTAKDAEAALYRELWHACAGPLVTVPREKERVFYFPQGHIEQVEASTNQSADDQMPIYSLSWKILCRVINVQLKAEPDTDEVFAQVTLLPEPMQDENAVEKEPSPPPPPPFHVHSFCKTLTASDTSTHGGFSVLRRHADECLPPLDMSRQPPTRELIAKDLHGQEWRTSPAEFIVPFDQYMESVKNNYSIGMRFKMRFEGEEAPEQRFSGTIVGIEDADPNKWRESKWRCLKVRWDETSTIPRPERVSPWKIEPALSPPALNPLPIPRPKRPRTSMVPSSPDSSVLTREGSSKVTIDPPPESGFSRVLEGQGFSNLRGNFAESRESDNVEKSVMWPLSVEDEKMDVVSASRRYG…
GWHPACBH010901	MAFAASNQPSGGYPDAGGCNDAIYKELWHACAGPLVTLPCEGERVYYFPQGHMEQLEASMHQGLEQQIPSFNLPSKILCKVVNVQRRAETDTDEVYAQITLLPETDQSGVTSPDPPLPEPERCTVHSFCKTLTASDTSTHGGFSVLRRHADDCLPPLDMSQQPPWQELVAADLHGNQWHFRHIFRDALSYRGQKVVSSRTSRSEFIVSVNKYLEARNHKLSVGMRFKMRFEGEEVPEKRFSGTIVGVGDNISSGWPDSEWRCLKVQWDEPSSILRPERASPWELEPLVATTPSNSHPVQRSNKRARPSVLPSPTSDMSSLGITNEENNLPVNSVSGRMRDGCPVLCLDTESDQHSEPSNVNLSEIPSVSCEPEKSSLRSPQDEFCSMVRKIFIYTSEEV…
GWHPACBH010631	MPPQNAELHPVNPRIWRACAGSSVQIPTLNSRVYYFPQGHLEQSFPPAFPPPLLSNLVLSKPLIPCRISSVQFLADSVTDEVYTKLLLVPVDLSSSDSTALGFLESSHAWPPAPREGVGTEDDKVVPFAKILTPSDANNGGGFSVPRFCADSIFPSLNYHAEPPVQTLTVTDIHGITWQFRHIYRGTPRRHLLTTGWSKFVNHKKLVAGDSVVFMRNSRGEMFIGVRRAVRFNKGGSDYARWREQIGGITGDFKVKGKEEGFSRSGRGRVCPDAVTEAAERAAQGLPFEVVYYPRPGWYSDFVVKAEVVEAALNRFWAAGMRVKMAMETEDSSRMTWFQGTVAAASVPDCGPWRGSPWRMLQITWDEPEVLQNAKRVSPWQVEFVGPTPLFHAAFPPSK…
GWHPACBH005250	MNYPSGGHPNAGSCNDALYRELWHACAGPLVSLPCEGERVYYFPQGHVEQLEAAMHQGLERQIPSFNLPSKILCKVVHVQQRAEPETDEVYAQITLLPEIDQSDITSPDPPLPKPERCTVHSFCKTLTASDTSTHGGFSVLRRHADDCLPPLDMSQQPPCQELVATDLHGKQWHFRHIFRGHFDSGIQTSKLGICLYLQKCETSRSEFIVSVNKYLEAQNYKLSVGMRFKMRFEGEEVPERFSGTVIGVGDNVCSGLADSEWRSLKVQWDELSSILRPERVSPWELESLVATPHSNPQPMQRNNKRPRGSVFLSPTPDISFLGTWKHPVHSPTYSHGESQHGCCEQDLSQSPNLSAAGKASPLGFRGHSPLAGISPSSMFQPNQVESVVENVSPAVNKD…
AT1G19220.1	MKAPSNGFLPSSNEGEKKPINSQLWHACAGPLVSLPPVGSLVVYFPQGHSEQVAASMQKQTDFIPNYPNLPSKLICLLHSVTLHADTETDEVYAQMTLQPVNKYDREALLASDMGLKLNRQPTEFFCKTLTASDTSTHGGFSVPRRAAEKIFPPLDFSMQPPAQEIVAKDLHDTTWTFRHIYRGQPKRHLLTTGWSVFVSTKRLFAGDSVLFVRDEKSQLMLGIRRANRQTPTLSSSVISSDSMHIGILAAAAHANANSSPFTIFFNPRASPSEFVVPLAKYNKALYAQVSLGMRFRMMFETEDCGVRRYMGTVTGISDLDPVRWKGSQWRNLQVGWDESTAGDRPSRVSIWEIEPVITPFYICPPPFFRPKYPRQPGMPDDELDMENAFKRAMPWMGE…
AT1G19850.1	MMASLSCVEDKMKTSCLVNGGGTITTTTSQSTLLEEMKLLKDQSGTRKPVINSELWHACAGPLVCLPQVGSLVYYFSQGHSEQVAVSTRRSATTQVPNYPNLPSQLMCQVHNVTLHADKDSDEIYAQMSLQPVHSERDVFPVPDFGMLRGSKHPTEFFCKTLTASDTSTHGGFSVPRRAAEKLFPPLDYSAQPPTQELVVRDLHENTWTFRHIYRGQPKRHLLTTGWSLFVGSKRLRAGDSVLFIRDEKSQLMVGVRRANRQQTALPSSVLSADSMHIGVLAAAAHATANRTPFLIFYNPRACPAEFVIPLAKYRKAICGSQLSVGMRFGMMFETEDSGKRRYMGTIVGISDLDPLRWPGSKWRNLQVEWDEPGCNDKPTRVSPWDIETPESLFIFPSL…
AT1G30330.1	MRLSSAGFNPQPHEGEKRVLNSELWHACAGPLVSLPPVGSRVVYFPQGHSEQVAASTNKEVDAHIPNYPSLHPQLICQLHNVTMHADVETDEVYAQMTLQPLNAQEQKDPYLPAELGVPSRQPTNYFCKTLTASDTSTHGGFSVPRRAAEKVFPPLDYSQQPPAQELMARDLHDNEWKFRHIFRGQPKRHLLTTGWSVFVSAKRLVAGDSVLFIWNDKNQLLLGIRRANRPQTVMPSSVLSSDSMHLGLLAAAAHAAATNSRFTIFYNPRASPSEFVIPLAKYVKAVYHTRVSVGMRFRMLFETEESSVRRYMGTITGICDLDPTRWANSHWRSVKVGWDESTAGERQPRVSLWEIEPLTTFPMYPSPFPLRLKRPWPPGLPSFHGLKEDDMGMSMSSP…
AT1G30330.2	MRLSSAGFNPQPHEVTGEKRVLNSELWHACAGPLVSLPPVGSRVVYFPQGHSEQVAASTNKEVDAHIPNYPSLHPQLICQLHNVTMHADVETDEVYAQMTLQPLNAQEQKDPYLPAELGVPSRQPTNYFCKTLTASDTSTHGGFSVPRRAAEKVFPPLDYSQQPPAQELMARDLHDNEWKFRHIFRGQPKRHLLTTGWSVFVSAKRLVAGDSVLFIWNDKNQLLLGIRRANRPQTVMPSSVLSSDSMHLGLLAAAAHAAATNSRFTIFYNPRASPSEFVIPLAKYVKAVYHTRVSVGMRFRMLFETEESSVRRYMGTITGICDLDPTRWANSHWRSVKVGWDESTAGERQPRVSLWEIEPLTTFPMYPSPFPLRLKRPWPPGLPSFHGLKEDDMGMSMS…
AT1G34170.1	MENNGEMNAQPELSVDITKTYMYEKLWNICAGPLCVLPKPGEKVYYFPQGHIELIENSTRDELDHIRPIFDLPSKLRCRVVAIDRKVDKNTDEVYAQISLMPDTTEVMTHNTTMDTRRPIVYFFSKILTASDVSLSGGLIIPKQYAIECFPPLDMSQPISTQNLVAKDLYGQEWSFKHVFRGTPQRHMFTSGGGWSVFATTKRLIVGDIFVLLRGENGELRFGIRRAKHQQGHIPSSVISANCMQHGVIASVVNAFKTKCMFNVVYKPSSSQFVISYDKFVDAMNNNYIVGSRFRMQFEGKDFSEKRYDGTIIGVNDMSPHWKDSEWRSLKVQWDELSPFLRPNQVSPWDIEHLIPSSDISQSSLKKKKHWLQLNEIGATLSNLWTCQEIGQRSMNSPI…
AT1G34170.2	MENNGEMNAQPELSVDITKTYMYEKLWNICAGPLCVLPKPGEKVYYFPQGHIELIENSTRDELDHIRPIFDLPSKLRCRVVAIDRKVDKNTDEVYAQISLMPDTTEVMTHNTTMDTRRPIVYFFSKILTASDVSLSGGLIIPKQYAIECFPPLDMSQPISTQNLVAKDLYGQEWSFKHVFRGTPQRHMFTSGGGWSVFATTKRLIVGDIFVLLRGENGELRFGIRRAKHQQGHIPSSVISANCMQHGVIASVVNAFKTKCMFNVVYKPRMQFEGKDFSEKRYDGTIIGVNDMSPHWKDSEWRSLKVQWDELSPFLRPNQVSPWDIEHLIPSSDISQSSLKKKKHWLQLNEIGATLSNLWTCQEIGQRSMNSPISVPEFSYPNAIEDSKFLSGLLLNHSL…
AT1G34170.3	MENNGEMNAQPELSVDITKTYMYEKLWNICAGPLCVLPKPGEKVYYFPQGHIELIENSTRDELDHIRPIFDLPSKLRCRVVAIDRKVDKNTDEVYAQISLMPDTTEVMTHNTTMDTRRPIVYFFSKILTASDVSLSGGLIIPKQYAIECFPPLDMSQPISTQNLVAKDLYGQEWSFKHVFRGTPQRHMFTSGGGWSVFATTKRLIVGDIFVLLRGENGELRFGIRRAKHQQGHIPSSVISANCMQHGVIASVVNAFKTKCMFNVVYKPRMQFEGKDFSEKRYDGTIIGVNDMSPHWKDSEWRSLKVQWDELSPFLRPNQVSPWDIEHLIPSSDISQSSLKKKKHWLQLNEIGATLSNLWTCQEIGQRSMNSPISVPEFSYPNAIEDSKFLSGLLLNHSL…
AT1G34310.1	MESGNVVNAQPELSGIIDGSKSYVYEQLWKLCAGPLCDIPKLGEKVYYFPQGHIELVETSTREELNELQPICDLPSKLQCRVIAIHLKVENNSDETYAEITLMPDTTQVVIPTQNENQFRPLVNSFTKVLTASDTSAHGGFFVPKKHAIECLPSLDMSQPLPAQELLAIDLHGNQWRFNHNYRGTPQRHLLTTGWNAFTTSKKLVAGDVIVFVRGETGELRVGIRRARHQQGNIPSSIVSIDCMRHGVVASAKHAFDNQCMFTVVYKPRSSKFIVSYDKFLDAVNNKFNVGSRFTMRLEGDDFSERRCFGTIIGVSDFSPHWKCSEWRSLEVQWDEFTSFPGPKKVSPWDIEHLMPAINVPRSFLLKNKRLREVNEIGSSSSHLLPPILTQGQENEQLS…
AT1G34390.1	MESGNIVNAQPELSGIIDGSKSYMYEQLWKLCAGPLCDIPKLGEKIYYFPQGNIELVEASTREELNELKPICDLPSKLQCRVIAIQLKVENNSDETYAEITLMPDTTQVVIPTQNENQFRPLVNSFTKVLTASDTSGGFFVPKKHAIECLPPLDMSQPLPTQELLATDLHGNQWRFNHNYRGTPQRHLLTTGWNAFTTSKKLVAGDVIVFVRGETGELRVGIRRAGHQQGNIPSSIISIESMRHGVIASAKHAFDNQCMFIVVYKPRSSQFIVSYDKFLDAVNNKFNVGSRFTMRFEGDDFSERRYFGTIIGVSDFSPHWKCSEWRNLEVQWDEFASFSRPNKVSPWEIEHLMPALNVPRPSLLKNKRLREVNEIGSSSSHLLPPILTQGQEIGQLSVA…
AT1G34410.1	MESGNIVNAQPKLSGIIDGSKSYMYEQLWKLCAGPLCDIPKLGENVYYFPQGNIELVQASTREELNELQPICDLPSKLQCRVIAIHLKVENNSDEIYAEITLMPDTTQVVIPTQSENRFRPLVNSFTKVLTASDTSAYGGFSVPKKHAIECLPPLDMSQPLPAQEILAIDLHDNQWRFRHNYRGTPQRHSLTTGWNEFITSKKLVKGDVIVFVRGETGELRVGIRRARHQQGNIPSSIVSIDCMRHGVIASAKHAFDNQCIFIVVYKPRSSQFIVSYDKFLDAVNNKFNVGSRFTMRFEGDDFSERRYFGTIIGVSDFSPHWKCSEWRSLEVQWDEFASFSRPNKVSPWEIEHLVPALNVPRSSLLKNKRLREVNEFGSSSSHLLPPILTQGQEIGQLS…
AT1G35240.1	METGNVVNAQPELSGIIDGSKSYMYEQLWKLCAGPLCDIPKLGENVYYFPQGNIELVDASTREELNELQPICDLPSKLQCRVIAIHLKVENNSDETYAEITLMPDTTQVVIPTQSENQFRPLVNSFTKVLTASDTSAYGGFFVPKKHAIECLPPLPLPAQELLAKDLHGNQWRFRHSYRGTPQRHSLTTGWNEFTTSKKLVKGDVIVFVRGETGELRVGIRRARHQQGNIPSSIVSIDCMRHGVIASAKHALDNQCIFIVVYKPSIRSSQFIVSYDKFLDAMNNKFIVGSRFTMRFEGDDFSERRYFGTIIGVNDFSPHWKCSEWRSLEVQWDEFASFSRPNKVSPWEIEHLMSALNVPRSSLLKNKRLREVNEFGQEIGQLSVASPMNTSLRYRDTTE…
AT1G35520.1	METGNVVNAQPELSGIIDRSKSYMYEQLWKLCAGPLCDIPKLGEKVYYFPQGNIELVEASTREELNELQPICDLPSKLQCRVIAIHLKVENNSDETYAKITLMPDTTVSENLQVVIPTQNENQFRPLVNSFTKVLTASDISANGVFSVPKKHAIECLPPLDMSQPLPAQELLAIDLHGNQWSFRHSYRGTPQRHLLTTGWNEFTTSKKLVKGDVIVFVRGETGELRVGIRRARHQQGNIPSSIVSIDCMRHGVIASAKHAFDNQCMFIVVYKPRSSQFIVSYDKFLDAVNNKFNVGSRFTMRFEGDDLSERRYFGTIIGVSNFSPHWKCSDWRSLEVQWDEFASFLRPNKVSPWEIEHLMPALNVPRSSFLKNKRLREVNEFGSSSSHLLPPILTQGQE…
AT1G35540.1	MESGNVVNTQPELSGIIDGSKSYMYEQLWKLCAGPLCDIPKLGEKVYYFPQGHIELVEASTREELNELQPICDFPSKLQCRVIAIQLKVENNSDETYAEITLMPDTTQVVIPTQNQNQFRPLVNSFTKVLTASDTSVHGGFSVPKKHAIECLPPLDMSQPLPTQEILAIDLHGNQWRFRHIYRGTAQRHLLTIGWNAFTTSKKLVEGDVIVFVRGETGELRVGIRRAGHQQGNIPSSIVSIESMRHGIIASAKHAFDNQCMFIVVYKPRSSQFIVSYDKFLDVVNNKFNVGSRFTMRFEGDDFSERRSFGTIIGVSDFSPHWKCSEWRSLEVQWDEFASFPRPNQVSPWDIEHLTPWSNVSRSSFLKNKRSREVNEIGSSSSHLLPPTLTQGQEIGQQS…
AT1G59750.1	MAASNHSSGKPGGVLSDALCRELWHACAGPLVTLPREGERVYYFPEGHMEQLEASMHQGLEQQMPSFNLPSKILCKVINIQRRAEPETDEVYAQITLLPELDQSEPTSPDAPVQEPEKCTVHSFCKTLTASDTSTHGGFSVLRRHADDCLPPLDMSQQPPWQELVATDLHNSEWHFRHIFRGQPRRHLLTTGWSVFVSSKKLVAGDAFIFLRGENEELRVGVRRHMRQQTNIPSSVISSHSMHIGVLATAAHAITTGTIFSVFYKPRTSRSEFIVSVNRYLEAKTQKLSVGMRFKMRFEGEEAPEKRFSGTIVGVQENKSSVWHDSEWRSLKVQWDEPSSVFRPERVSPWELEPLVANSTPSSQPQPPQRNKRPRPPGLPSPATGPSGPVTPDGVWKSP…
AT1G59750.2	MAASNHSSGKPGGVLSDALCRELWHACAGPLVTLPREGERVYYFPEGHMEQLEASMHQGLEQQMPSFNLPSKILCKVINIQRRAEPETDEVYAQITLLPELDQSEPTSPDAPVQEPEKCTVHSFCKTLTASDTSTHGGFSVLRRHADDCLPPLDMSQQPPWQELVATDLHNSEWHFRHIFRGQPRRHLLTTGWSVFVSSKKLVAGDAFIFLRGENEELRVGVRRHMRQQTNIPSSVISSHSMHIGVLATAAHAITTGTIFSVFYKPRTSRSEFIVSVNRYLEAKTQKLSVGMRFKMRFEGEEAPEKRFSGTIVGVQENKSSVWHDSEWRSLKVQWDEPSSVFRPERVSPWELEPLVANSTPSSQPQPPQRNKRPRPPGLPSPATGPSGPDGVWKSPADT…
AT1G59750.4	MAASNHSSGKPGGVLSDALCRELWHACAGPLVTLPREGERVYYFPEGHMEQLEASMHQGLEQQMPSFNLPSKILCKVINIQRRAEPETDEVYAQITLLPELDQSEPTSPDAPVQEPEKCTVHSFCKTLTASDTSTHGGFSVLRRHADDCLPPLDMSQQPPWQELVATDLHNSEWHFRHIFRGQPRRHLLTTGWSVFVSSKKLVAGDAFIFLRGENEELRVGVRRHMRQQTNIPSSVISSHSMHIGVLATAAHAITTGTIFSVFYKPRTSRSEFIVSVNRYLEAKTQKLSVGMRFKMRFEGEEAPEKRFSGTIVGVQENKSSVWHDSEWRSLKVQWDEPSSVFRPERVSPWELEPLVANSTPSSQPQPPQRNKRPRPPGLPSPATGPSDGVWKSPADTPS…
AT1G77850.1	MSPPSATAGDINHREVDPTIWRACAGASVQIPVLHSRVYYFPQGHVEHCCPLLSTLPSSTSPVPCIITSIQLLADPVTDEVFAHLILQPMTQQQFTPTNYSRFGRFDGDVDDNNKVTTFAKILTPSDANNGGGFSVPRFCADSVFPLLNFQIDPPVQKLYVTDIHGAVWDFRHIYRGTPRRHLLTTGWSKFVNSKKLIAGDSVVFMRKSADEMFIGVRRTPISSSDGGSSYYGGDEYNGYYSQSSVAKEDDGSPKKTFRRSGNGKLTAEAVTDAINRASQGLPFEVVFYPAAGWSEFVVRAEDVESSMSMYWTPGTRVKMAMETEDSSRITWFQGIVSSTYQETGPWRGSPWKQLQITWDEPEILQNVKRVNPWQVEIAAHATQLHTPFPPAKRLKYPQ…
AT2G28350.1	MEQEKSLDPQLWHACAGSMVQIPSLNSTVFYFAQGHTEHAHAPPDFHAPRVPPLILCRVVSVKFLADAETDEVFAKITLLPLPGNDLDLENDAVLGLTPPSSDGNGNGKEKPASFAKTLTQSDANNGGGFSVPRYCAETIFPRLDYSAEPPVQTVIAKDIHGETWKFRHIYRGTPRRHLLTTGWSTFVNQKKLIAGDSIVFLRSESGDLCVGIRRAKRGGLGSNAGSDNPYPGFSGFLRDDESTTTTSKLMMMKRNGNNDGNAAATGRVRVEAVAEAVARAACGQAFEVVYYPRASTPEFCVKAADVRSAMRIRWCSGMRFKMAFETEDSSRISWFMGTVSAVQVADPIRWPNSPWRLLQVAWDEPDLLQNVKRVSPWLVELVSNMPTIHLSPFSPRKK…
AT2G33860.1	MGGLIDLNVMETEEDETQTQTPSSASGSVSPTSSSSASVSVVSSNSAGGGVCLELWHACAGPLISLPKRGSLVLYFPQGHLEQAPDFSAAIYGLPPHVFCRILDVKLHAETTTDEVYAQVSLLPESEDIERKVREGIIDVDGGEEDYEVLKRSNTPHMFCKTLTASDTSTHGGFSVPRRAAEDCFPPLDYSQPRPSQELLARDLHGLEWRFRHIYRGQPRRHLLTTGWSAFVNKKKLVSGDAVLFLRGDDGKLRLGVRRASQIEGTAALSAQYNQNMNHNNFSEVAHAISTHSVFSISYNPKASWSNFIIPAPKFLKVVDYPFCIGMRFKARVESEDASERRSPGIISGISDLDPIRWPGSKWRCLLVRWDDIVANGHQQRVSPWEIEPSGSISNSGSF…
AT2G46530.1	MANVEADFRTSGSNDDELYTELWKACAGPLVEVPRYGERVFYFPQGHMEQLVASTNQGVVDQEIPVFNLPPKILCRVLSVTLKAEHETDEVYAQITLQPEEDQSEPTSLDPPLVEPAKPTVDSFVKILTASDTSTHGGFSVLRKHATECLPSLDMTQPTPTQELVARDLHGYEWRFKHIFRGQPRRHLLTTGWSTFVTSKRLVAGDAFVFLRGETGDLRVGVRRLAKQQSTMPASVISSQSMRLGVLATASHAVTTTTIFVVFYKPRISQFIISVNKYMMAMKNGFSLGMRYRMRFEGEESPERIFTGTIIGSGDLSSQWPASKWRSLQIQWDEPSSIQRPNKVSPWEIEPFSPSALTPTPTQQQSKSKRSRPISEITGSPVASSFLSSFSQSHESNPS…
AT2G46530.2	MRPMRFTLRSHYNQKKIEPTSLDPPLVEPAKPTVDSFVKILTASDTSTHGGFSVLRKHATECLPSLDMTQPTPTQELVARDLHGYEWRFKHIFRGQPRRHLLTTGWSTFVTSKRLVAGDAFVFLRGETGDLRVGVRRLAKQQSTMPASVISSQSMRLGVLATASHAVTTTTIFVVFYKPRISQFIISVNKYMMAMKNGFSLGMRYRMRFEGEESPERIFTGTIIGSGDLSSQWPASKWRSLQIQWDEPSSIQRPNKVSPWEIEPFSPSALTPTPTQQQSKSKRSRPISEITGSPVASSFLSSFSQSHESNPSVKLLFQDPATERNSNKSVFSSGLQCKITEAPVTSSCRLFGFDLTSKPASATIPHDKQLISVDSNISDSTTKCQDPNSSNSPKEQKQQ…
AT2G46530.3	MSQTSLEPLIISIIKLQILQLWLKLIAVGWNLGSNDDELYTELWKACAGPLVEVPRYGERVFYFPQGHMEQLVASTNQGVVDQEIPVFNLPPKILCRVLSVTLKAEHETDEVYAQITLQPEEDQSEPTSLDPPLVEPAKPTVDSFVKILTASDTSTHGGFSVLRKHATECLPSLDMTQPTPTQELVARDLHGYEWRFKHIFRGQPRRHLLTTGWSTFVTSKRLVAGDAFVFLRGETGDLRVGVRRLAKQQSTMPASVISSQSMRLGVLATASHAVTTTTIFVVFYKPRISQFIISVNKYMMAMKNGFSLGMRYRMRFEGEESPERIFTGTIIGSGDLSSQWPASKWRSLQIQWDEPSSIQRPNKVSPWEIEPFSPSALTPTPTQQQSKSKRSRPISEIT…
AT3G61830.1	MASVEGDDDFGSSSSRSYQDQLYTELWKVCAGPLVEVPRAQERVFYFPQGHMEQLVASTNQGINSEEIPVFDLPPKILCRVLDVTLKAEHETDEVYAQITLQPEEDQSEPTSLDPPIVGPTKQEFHSFVKILTASDTSTHGGFSVLRKHATECLPSLDMTQATPTQELVTRDLHGFEWRFKHIFRGQPRRHLLTTGWSTFVSSKRLVAGDAFVFLRGENGDLRVGVRRLARHQSTMPTSVISSQSMHLGVLATASHAVRTTTIFVVFYKPRISQFIVGVNKYMEAIKHGFSLGTRFRMRFEGEESPERIFTGTIVGSGDLSSQWPASKWRSLQVQWDEPTTVQRPDKVSPWEIEPFLATSPISTPAQQPQSKCKRSRPIEPSVKTPAPPSFLYSLPQSQ…
AT4G23980.1	MANRGGEYLYDELWKLCAGPLVDVPQAQERVYYFPQGHMEQLEASTQQVDLNTMKPLFVLPPKILCNVMNVSLQAEKDTDEVYAQITLIPVGTEVDEPMSPDPSPPELQRPKVHSFSKVLTASDTSTHGGFSVLRKHATECLPPLDMTQQTPTQELVAEDVHGYQWKFKHIFRGQPRRHLLTTGWSTFVTSKRLVAGDTFVFLRGENGELRVGVRRANLQQSSMPSSVISSHSMHLGVLATARHATQTKTMFIVYYKPRTSQFIISLNKYLEAMSNKFSVGMRFKMRFEGEDSPERRYSGTVIGVKDCSPHWKDSKWRCLEVHWDEPASISRPNKVSPWEIEPFVNSENVPKSVMLKNKRPRQVSEVSALDVGITASNLWSSVLTQPHEFAQSCITSQW…
AT4G23980.2	MANRGGEYLYDELWKLCAGPLVDVPQAQERVYYFPQGHMEQLEASTQQVDLNTMKPLFVLPPKILCNVMNVSLQAEKDTDEVYAQITLIPVGTEVDEPMSPDPSPPELQRPKVHSFSKVLTASDTSTHGGFSVLRKHATECLPPLDMTQQTPTQELVAEDVHGYQWKFKHIFRGQPRRHLLTTGWSTFVTSKRLVAGDTFVFLRGENGELRVGVRRANLQQSSMPSSVISSHSMHLGVLATARHATQTKTMFIVYYKPRTSQFIISLNKYLEAMSNKFSVGMRFKMRFEGEDSPERRYSGTVIGVKDCSPHWKDSKWRCLEVHWDEPASISRPNKVSPWEIEPFVNSENVPKSVMLKNKRPRQVSEVSALGITASNLWSSVLTQPHEFAQSCITSQWSS…
AT4G30080.1	MINVMNPMKGGTEKGLDPQLWHACAGGMVRMPPMNSKVFYFPQGHAENAYDCVDFGNLPIPPMVLCRVLAIKYMADAESDEVFAKLRLIPLKDDEYVDHEYGDGEDSNGFESNSEKTPSFAKTLTQSDANNGGGFSVPRYCAETIFPRLDYNAEPPVQTILAKDVHGDVWKFRHIYRGTPRRHLLTTGWSNFVNQKKLVAGDSIVFMRAENGDLCVGIRRAKRGGIGNGPEYSAGWNPIGGSCGYSSLLREDESNSLRRSNCSLADRKGKVTAESVIEAATLAISGRPFEVVYYPRASTSEFCVKALDARAAMRIPWCSGMRFKMAFETEDSSRISWFMGTVSAVNVSDPIRWPNSPWRLLQVAWDEPDLLQNVKRVNPWLVELVSNVHPIPLTSFSPP…
AT5G20730.1	MKAPSSNGVSPNPVEGERRNINSELWHACAGPLISLPPAGSLVVYFPQGHSEQVAASMQKQTDFIPSYPNLPSKLICMLHNVTLNADPETDEVYAQMTLQPVNKYDRDALLASDMGLKLNRQPNEFFCKTLTASDTSTHGGFSVPRRAAEKIFPALDFSMQPPCQELVAKDIHDNTWTFRHIYRGQPKRHLLTTGWSVFVSTKRLFAGDSVLFIRDGKAQLLLGIRRANRQQPALSSSVISSDSMHIGVLAAAAHANANNSPFTIFYNPRWAAPAEFVVPLAKYTKAMYAQVSLGMRFRMIFETEECGVRRYMGTVTGISDLDPVRWKNSQWRNLQIGWDESAAGDRPSRVSVWDIEPVLTPFYICPPPFFRPRFSGQPGMPDDETDMESALKRAMPWL…
AT5G20730.2	MKAPSSNGVSPNPVEGERRNINSELWHACAGPLISLPPAGSLVVYFPQGHSEQVAASMQKQTDFIPSYPNLPSKLICMLHNVTLNADPETDEVYAQMTLQPVNKYDRDALLASDMGLKLNRQPNEFFCKTLTASDTSTHGGFSVPRRAAEKIFPALDFSMQPPCQELVAKDIHDNTWTFRHIYRGQPKRHLLTTGWSVFVSTKRLFAGDSVLFIRDGKAQLLLGIRRANRQQPALSSSVISSDSMHIGVLAAAAHANANNSPFTIFYNPRAAPAEFVVPLAKYTKAMYAQVSLGMRFRMIFETEECGVRRYMGTVTGISDLDPVRWKNSQWRNLQIGWDESAAGDRPSRVSVWDIEPVLTPFYICPPPFFRPRFSGQPGMPDDETDMESALKRAMPWLD…
AT5G20730.3	MKAPSSNGVSPNPVEGERRNINSELWHACAGPLISLPPAGSLVVYFPQGHSEQVAASMQKQTDFIPSYPNLPSKLICMLHNVTLNADPETDEVYAQMTLQPVNKYDRDALLASDMGLKLNRQPNEFFCKTLTASDTSTHGGFSVPRRAAEKIFPALDFSMQPPCQELVAKDIHDNTWTFRHIYRGQPKRHLLTTGWSVFVSTKRLFAGDSVLFIRDGKAQLLLGIRRANRQQPALSSSVISSDSMHIGVLAAAAHANANNSPFTIFYNPRWAAPAEFVVPLAKYTKAMYAQVSLGMRFRMIFETEECGVRRYMGTVTGISDLDPVRWKNSQWRNLQIGWDESAAGDRPSRVSVWDIEPVLTPFYICPPPFFRPRFSGQPGMPDDETDMESALKRAMPWL…
AT5G37020.1	MKLSTSGLGQQGHEGEKCLNSELWHACAGPLVSLPSSGSRVVYFPQGHSEQVAATTNKEVDGHIPNYPSLPPQLICQLHNVTMHADVETDEVYAQMTLQPLTPEEQKETFVPIELGIPSKQPSNYFCKTLTASDTSTHGGFSVPRRAAEKVFPPLDYTLQPPAQELIARDLHDVEWKFRHIFRGQPKRHLLTTGWSVFVSAKRLVAGDSVIFIRNEKNQLFLGIRHATRPQTIVPSSVLSSDSMHIGLLAAAAHASATNSCFTVFFHPRASQSEFVIQLSKYIKAVFHTRISVGMRFRMLFETEESSVRRYMGTITGISDLDSVRWPNSHWRSVKVGWDESTAGERQPRVSLWEIEPLTTFPMYPSLFPLRLKRPWHAGTSSLPDGRGDLGSGLTWLRG…
AT5G37020.2	MKLSTSGLGQQGHEGEKCLNSELWHACAGPLVSLPSSGSRVVYFPQGHSEQVAATTNKEVDGHIPNYPSLPPQLICQLHNVTMHADVETDEVYAQMTLQPLTPEEQKETFVPIELGIPSKQPSNYFCKTLTASDTSTHGGFSVPRRAAEKVFPPLDYTLQPPAQELIARDLHDVEWKFRHIFRGQPKRHLLTTGWSVFVSAKRLVAGDSVIFIRNEKNQLFLGIRHATRPQTIVPSSVLSSDSMHIGLLAAAAHASATNSCFTVFFHPRASQSEFVIQLSKYIKAVFHTRISVGMRFRMLFETEESSVRRYMGTITGISDLDSVRWPNSHWRSVKVGWDESTAGERQPRVSLWEIEPLTTFPMYPSLFPLRLKRPWHAGTSSLPDGRGDLGSGLTWLRG…
AT5G60450.1	MEFDLNTEIAEVEEEENDDVGVGVGGGTRIDKGRLGISPSSSSSCSSGSSSSSSSTGSASSIYSELWHACAGPLTCLPKKGNVVVYFPQGHLEQDAMVSYSSPLEIPKFDLNPQIVCRVVNVQLLANKDTDEVYTQVTLLPLQEFSMLNGEGKEVKELGGEEERNGSSSVKRTPHMFCKTLTASDTSTHGGFSVPRRAAEDCFAPLDYKQQRPSQELIAKDLHGVEWKFRHIYRGQPRRHLLTTGWSIFVSQKNLVSGDAVLFLRDEGGELRLGIRRAARPRNGLPDSIIEKNSCSNILSLVANAVSTKSMFHVFYSPRATHAEFVIPYEKYITSIRSPVCIGTRFRMRFEMDDSPERRCAGVVTGVCDLDPYRWPNSKWRCLLVRWDESFVSDHQERV…
AT5G62000.1	MASSEVSMKGNRGGDNFSSSGFSDPKETRNVSVAGEGQKSNSTRSAAAERALDPEAALYRELWHACAGPLVTVPRQDDRVFYFPQGHIEQVEASTNQAAEQQMPLYDLPSKLLCRVINVDLKAEADTDEVYAQITLLPEANQDENAIEKEAPLPPPPRFQVHSFCKTLTASDTSTHGGFSVLRRHADECLPPLDMSRQPPTQELVAKDLHANEWRFRHIFRGQPRRHLLQSGWSVFVSSKRLVAGDAFIFLRGENGELRVGVRRAMRQQGNVPSSVISSHSMHLGVLATAWHAISTGTMFTVYYKPRTSPSEFIVPFDQYMESVKNNYSIGMRFKMRFEGEEAPEQRFTGTIVGIEESDPTRWPKSKWRSLKVRWDETSSIPRPDRVSPWKVEPALAPP…
AT5G62000.2	MASSEVSMKGNRGGDNFSSSGFSDPKETRNVSVAGEGQKSNSTRSAAAERALDPEAALYRELWHACAGPLVTVPRQDDRVFYFPQGHIEQVEASTNQAAEQQMPLYDLPSKLLCRVINVDLKAEADTDEVYAQITLLPEANQDENAIEKEAPLPPPPRFQVHSFCKTLTASDTSTHGGFSVLRRHADECLPPLDMSRQPPTQELVAKDLHANEWRFRHIFRGQPRRHLLQSGWSVFVSSKRLVAGDAFIFLRGENGELRVGVRRAMRQQGNVPSSVISSHSMHLGVLATAWHAISTGTMFTVYYKPRTSPSEFIVPFDQYMESVKNNYSIGMRFKMRFEGEEAPEQRFTGTIVGIEESDPTRWPKSKWRSLKVRWDETSSIPRPDRVSPWKVEPALAPP…
AT5G62000.3	MASSEVSMKGNRGGDNFSSSGFSDPKETRNVSVAGEGQKSNSTRSAAAERALDPEAALYRELWHACAGPLVTVPRQDDRVFYFPQGHIEQVEASTNQAAEQQMPLYDLPSKLLCRVINVDLKAEADTDEVYAQITLLPEANQDENAIEKEAPLPPPPRFQVHSFCKTLTASDTSTHGGFSVLRRHADECLPPLDMSRQPPTQELVAKDLHANEWRFRHIFRGQPRRHLLQSGWSVFVSSKRLVAGDAFIFLRGENGELRVGVRRAMRQQGNVPSSVISSHSMHLGVLATAWHAISTGTMFTVYYKPRTSPSEFIVPFDQYMESVKNNYSIGMRFKMRFEGEEAPEQRFTGTIVGIEESDPTRWPKSKWRSLKVRWDETSSIPRPDRVSPWKVEPALAPP…
AT5G62000.4	MASSEVSMKGNRGGDNFSSSGFSDPKETRNVSVAGEGQKSNSTRSAAAERALDPEAALYRELWHACAGPLVTVPRQDDRVFYFPQGHIEQVEASTNQAAEQQMPLYDLPSKLLCRVINVDLKAEADTDEVYAQITLLPEANQDENAIEKEAPLPPPPRFQVHSFCKTLTASDTSTHGGFSVLRRHADECLPPLDMSRQPPTQELVAKDLHANEWRFRHIFRGQPRRHLLQSGWSVFVSSKRLVAGDAFIFLRGENGELRVGVRRAMRQQGNVPSSVISSHSMHLGVLATAWHAISTGTMFTVYYKPRTSPSEFIVPFDQYMESVKNNYSIGMRFKMRFEGEEAPEQRFTGTIVGIEESDPTRWPKSKWRSLKVRWDETSSIPRPDRVSPWKVEPALAPP…
