# Supplementary material for: Genome-Wide Discovery and Characterization of the Auxin Response Factor (ARF) Gene Family in Avicennia marina That Regulates Phytohormone Levels and Responds to Salt and Auxin Treatments
Source: Biology (Basel). 2025 Dec 11;14(12):1774. doi: 10.3390/biology14121774 (PMC12730682; doi:10.3390/biology14121774)
Supplement: Supplementary file 1 [file biology-14-01774-s001.zip › Supplementary Figure and Tables/Table S6.xlsx]

## Sheet: Sheet1
Table S6. Details of the primer sequences
jg12151.t1F	ATTGCCAGATTTTGTGGTGAGC
jg12151.t1R	AGACTTCTGACGTGGGCTTAAG
jg2766.t1F	AATCTTGGCCAAGGATGTCCAT
jg2766.t1R	TCTTGGCCCTTCTTATCCCAAC
jg32620.t1F	TGGCCTTTGAGACAGAGGATTC
jg32620.t1R	GACTGAGGGAACATTCGACACT
jg38690.t1F	GCAGCTTACTGGTAGAACCCTT
jg38690.t1R	TGGCACCTGGACACTATTAACC
jg13427.t1F	TCGATCATTTGTCTTGCCCTCA
jg13427.t1R	AAATGATGACTCAGGCTGTCGT
jg37000.t1F	ATGAGACTCCTAGACCTGCAGT
jg37000.t1R	CCTTGGCTATCAGTTCCTGTGT
jg19947.t1F	TCAGCTCCTTTTGGGAATTCGA
jg19947.t1R	GGGCTGGTCCTTGGGTTATAAA
jg31808.t1F	ACAGCATTACACATGGGGCTAA
jg31808.t1R	GGGTTCTCATAGGTGGAAAGCA
jg6342.t1F	GGGAACTTCAGGGAATAAGCCA
jg6342.t1R	TGGCCAGCAATACTTTGAGGAT
jg4712.t1F	AATGCATTTTGAGGGGGAGGAT
jg4712.t1R	CATGAGGACAAGGCCTTTTGTG
jg15324.t1F	GACGTCACTCATTACAAGGGGT
jg15324.t1R	CACAAATTCCTCCCAGGGATCA
18s rRNA F	CCGCCTCTGGTGTGCACCGGTC
18s rRNA R	CCCCCGGAACCCAAGGACTTTG
